# Supplementary material for: Differential cellular immune responses against Orientia tsutsugamushi Karp and Gilliam strains following acute infection in mice
Source: PLoS Negl Trop Dis. 2023 Dec 13;17(12):e0011445. doi: 10.1371/journal.pntd.0011445 (PMC10752558; doi:10.1371/journal.pntd.0011445)
Supplement: S2 Table — (ZIP) [file pntd.0011445.s002.zip]

Archive with 10 entries (10 files):
- Table S2 Raw data/1st Animal Study Lung Total Cell Counts.xlsx
- Table S2 Raw data/2nd Animal Study Lung Total Cell Counts.xlsx
- Table S2 Raw data/BioPlex Plate Design.xlsx
- Table S2 Raw data/CD1&B6 Animal Study Weight Sheet.xlsx
- Table S2 Raw data/Complete cell numbers 1st study.xlsx
- Table S2 Raw data/Complete cell numbers 2nd study.xlsx
- Table S2 Raw data/Fig 2 raw data.prism
- Table S2 Raw data/Fig 6 raw data.prism
- Table S2 Raw data/Fig 7 raw data.pzfx
- Table S2 Raw data/single analyte.xlsx
