# Supplementary material for: Differential cellular immune responses against Orientia tsutsugamushi Karp and Gilliam strains following acute infection in mice
Source: PLoS Negl Trop Dis. 2023 Dec 13;17(12):e0011445. doi: 10.1371/journal.pntd.0011445 (PMC10752558; doi:10.1371/journal.pntd.0011445)
Supplement: S2 Table — (ZIP) [file pntd.0011445.s002.zip › Table S2 Raw data/1st Animal Study Lung Total Cell Counts.xlsx]

## Sheet: Sheet1
	Total Lung Cell Counts
	Day 4
		Quandrant Counts				Average	Cell Counts	Counts	Total Average
	K4.1	15	7	15	12	12.25	2450000	2450000	4220000
	K4.2	16	21	21	34	23	4600000	4600000
	K4.3	23	28	25	28	26	5200000	5200000
	K4.4	29	21	32	19	25.25	5050000	5050000
	K4.5	26	19	15	16	19	3800000	3800000
	G4.1	19	7	18	17	15.25	3050000	3050000	3040000
	G4.2	14	12	19	15	15	3000000	3000000
	G4.3	12	20	10	18	15	3000000	3000000
	G4.4	21	10	20	15	16.5	3300000	3300000
	G4.5	12	15	11	19	14.25	2850000	2850000
	Day 8
		Quandrant Counts				Average	Cell Counts	Counts	Total Average
	K8.1	60	40	72	63	58.75	11750000	11750000	11930000
	K8.2	59	61	62	72	63.5	12700000	12700000
	K8.3	69	56	74	83	70.5	14100000	14100000
	K8.4	52	38	48	48	46.5	9300000	9300000
	K8.5	51	63	59	63	59	11800000	11800000
	G8.1	62	36	39	38	43.75	8750000	8750000	6000000
	G8.2	22	27	17	33	24.75	4950000	4950000
	G8.3	19	23	11	32	21.25	4250000	4250000
	G8.4	28	21	24	27	25	5000000	5000000
	G8.5	33	34	37	37	35.25	7050000	7050000
	Day 12
		Quandrant Counts				Average	Cell Counts	Counts	Total Average
	K12.1	116	118	136	132	125.5	25100000	25100000	17540000
	K12.2	32	22	34	26	28.5	5700000	5700000
	K12.3	75	48	84	90	74.25	14850000	14850000
	K12.4	132	99	100	133	116	23200000	23200000
	K12.5	88	77	117	95	94.25	18850000	18850000
	G12.1	22	42	43	45	38	7600000	7600000	10160000
	G12.2	58	63	60	32	53.25	10650000	10650000
	G12.3	49	44	51	52	49	9800000	9800000
	G12.4	50	28	41	39	39.5	7900000	7900000
	G12.5	77	42	99	79	74.25	14850000	14850000
	Mock
		Quandrant Counts				Average	Cell Counts	Counts	Total Average
	M.1	12	8	11	11	10.5	2100000	2100000	2020000
	M.2	6	13	9	18	11.5	2300000	2300000
	M.3	12	12	12	11	11.75	2350000	2350000
	M.4	12	9	10	7	9.5	1900000	1900000
	M.5	6	9	6	8	7.25	1450000	1450000
