# Supplementary material for: Differential cellular immune responses against Orientia tsutsugamushi Karp and Gilliam strains following acute infection in mice
Source: PLoS Negl Trop Dis. 2023 Dec 13;17(12):e0011445. doi: 10.1371/journal.pntd.0011445 (PMC10752558; doi:10.1371/journal.pntd.0011445)
Supplement: S2 Table — (ZIP) [file pntd.0011445.s002.zip › Table S2 Raw data/2nd Animal Study Lung Total Cell Counts.xlsx]

## Sheet: Sheet1
	Day 4
		Quandrant Counts				Average	Cell Counts	Counts	Total Average
	K4.1	33	48	54	56	47.75	4775000	4775000	4190000
	K4.2	47	42	46	47	45.5	4550000	4550000
	K4.3	35	32	62	47	44	4400000	4400000
	K4.4	39	45	45	48	44.25	4425000	4425000
	K4.5	24	33	29	26	28	2800000	2800000
	G4.1	41	49	34	45	42.25	4225000	4225000	4005000
	G4.2	55	62	64	59	60	6000000	6000000
	G4.3	26	30	32	46	33.5	3350000	3350000
	G4.4	19	35	30	38	30.5	3050000	3050000
	G4.5	29	30	39	38	34	3400000	3400000
	Day 8
		Quandrant Counts				Average	Cell Counts	Counts	Total Average
	K8.1	59	33	50	54	49	9800000	9800000	10610000
	K8.2	67	58	64	70	64.75	12950000	12950000
	K8.3	60	43	73	73	62.25	12450000	12450000
	K8.4	42	43	29	36	37.5	7500000	7500000
	K8.5	73	36	36	62	51.75	10350000	10350000
	G8.1	30	16	27	14	21.75	4350000	4350000	5900000
	G8.2	35	31	33	34	33.25	6650000	6650000
	G8.3	27	49	46	50	43	8600000	8600000
	G8.4	27	18	25	24	23.5	4700000	4700000
	G8.5	27	18	32	27	26	5200000	5200000
	Day 12
		Quandrant Counts				Average	Cell Counts	Counts	Total Average
	K12.1	115	107	121	125	117	23400000	23400000	30520000
	K12.2	165	135	170	161	157.75	31550000	31550000
	K12.3	115	119	122	107	115.75	23150000	23150000
	K12.4	117	217			167	33400000	33400000
	K12.5	201	210			205.5	41100000	41100000
	G12.1	109	118			113.5	22700000	22700000	18120000
	G12.2	105	96			100.5	20100000	20100000
	G12.3	79	70			74.5	14900000	14900000
	G12.4	85	58			71.5	14300000	14300000
	G12.5	91	95			93	18600000	18600000
	Mock
		Quandrant Counts				Average	Cell Counts	Counts	Total Average
	M.1	18	11	15	29	18.25	1825000	1825000	2580000
	M.2	23	26	21	32	25.5	2550000	2550000
	M.3	30	29	23	35	29.25	2925000	2925000
	M.4	17	25	34	29	26.25	2625000	2625000
	M.5	31	30	30	28	29.75	2975000	2975000
