# Supplementary material for: Differential cellular immune responses against Orientia tsutsugamushi Karp and Gilliam strains following acute infection in mice
Source: PLoS Negl Trop Dis. 2023 Dec 13;17(12):e0011445. doi: 10.1371/journal.pntd.0011445 (PMC10752558; doi:10.1371/journal.pntd.0011445)
Supplement: S2 Table — (ZIP) [file pntd.0011445.s002.zip › Table S2 Raw data/BioPlex Plate Design.xlsx]

## Sheet: Sheet2
S1	Gill D4.1	Gill D4.2	Gill D4.3	Gill D4.4	Gill D4.5	Gill D4.1	Gill D4.2	Gill D4.3	Gill D4.4	Gill D4.5	Mock.3
S2	Karp D4.1	Karp D4.2	Karp D4.3	Karp D4.4	Karp D4.5	Karp D4.1	Karp D4.2	Karp D4.3	Karp D4.4	Karp D4.5	Mock.4
S3	Gill D8.1	Gill D8.2	Gill D8.3	Gill D8.4	Gill D8.5	Gill D8.1	Gill D8.2	Gill D8.3	Gill D8.4	Gill D8.5	Mock 5
S4	Karp D8.1	Karp D8.2	Karp D8.3	Karp D8.4	Karp D8.5	Karp D8.1	Karp D8.2	Karp D8.3	Karp D8.4	Karp D8.5	Mock.1
S5	Gill D12.1	Gill D12.2	Gill D12.3	Gill D12.4	Gill D12.5	Gill D12.1	Gill D12.2	Gill D12.3	Gill D12.4	Gill D12.5	Mock.2
S6	Karp D12.1	Karp D12.2	Karp D12.3	Karp D12.4	Karp D12.5	Karp D12.1	Karp D12.2	Karp D12.3	Karp D12.4	Karp D12.5	Mock.3
S7	Gill D32.1	Gill D32.2	Gill D32.3	Gill D32.4	Blank	Gill D32.1	Gill D32.2	Gill D32.3	Gill D32.4	Mock.1	Mock.4
S8	Karp D32.1	Karp D32.2	Karp D32.3	Karp D32.4	Karp 32.5	Karp D32.1	Karp D32.2	Karp D32.3	Karp D32.4	Mock.2	Mock 5
	1st Animal Study
	2nd Animal Study

## Sheet: Sheet1
S1	1	2	3	4	5	6	7	8	9	10	11
S2	12	13	14	15	16	17	18	19	20	21	22
S3	23	24	25	26	27	28	29	30	31	32	33
S4	34	35	36	37	38	39	40	41	42	43	44
S5	45	46	47	48	49	50	51	52	53	54	55
S6	56	57	58	59	60	61	62	63	64	65	66
S7	67	68	69	70	71	72	73	74	75	76	77
S8	78	79	80	81	82	83	84	85	86	87	88

## Sheet: Sheet3
S1	Gill D4.1	Gill D4.2	Gill D4.3	Gill D4.4	Gill D4.5	Gill D4.1	Gill D4.2	Gill D4.3	Gill D4.4	Gill D4.5	Mock.1
S2	Karp D4.1	Karp D4.2	Karp D4.3	Karp D4.4	Karp D4.5	Karp D4.1	Karp D4.2	Karp D4.3	Karp D4.4	Karp D4.5	Mock.2
S3	Gill D8.1	Gill D8.2	Gill D8.3	Gill D8.4	Gill D8.5	Gill D8.1	Gill D8.2	Gill D8.3	Gill D8.4	Gill D8.5	Mock.3
S4	Karp D8.1	Karp D8.2	Karp D8.3	Karp D8.4	Karp D8.5	Karp D8.1	Karp D8.2	Karp D8.3	Karp D8.4	Karp D8.5	Mock.4
S5	Gill D12.1	Gill D12.2	Gill D12.3	Gill D12.4	Gill D12.5	Gill D12.1	Gill D12.2	Gill D12.3	Gill D12.4	Gill D12.5	Mock.1
S6	Karp D12.1	Karp D12.2	Karp D12.3	Karp D12.4	Karp D12.5	Karp D12.1	Karp D12.2	Karp D12.3	Karp D12.4	Karp D12.5	Mock.2
S7	Gill D32.1	Gill D32.2	Gill D32.3	Gill D32.4	Gill D32.5	Gill D32.1	Gill D32.2	Gill D32.3	Gill D32.4	Gill D32.5	Mock.3
S8	Karp D32.1	Karp D32.2	Karp D32.3	Karp D32.4	Karp 32.5	Karp D32.1	Karp D32.2	Karp D32.3	Karp D32.4	Karp 32.5	Mock.4
