# Supplementary material for: Differential cellular immune responses against Orientia tsutsugamushi Karp and Gilliam strains following acute infection in mice
Source: PLoS Negl Trop Dis. 2023 Dec 13;17(12):e0011445. doi: 10.1371/journal.pntd.0011445 (PMC10752558; doi:10.1371/journal.pntd.0011445)
Supplement: S2 Table — (ZIP) [file pntd.0011445.s002.zip › Table S2 Raw data/Complete cell numbers 1st study.xlsx]

## Sheet: Sheet1
			total	total #	CD4%	CD4 Act%	CD8%	CD8 Act%	NK%	NK Act%	Mac%	M2%	M1%	Monocyte%	Neutrophil%	CD63%		CD4	CD4 Act	CD8	CD8 Act	NK	NK Act		Mac	M2	M1	Monocyte	Neutrophil	CD63
	Karp	Mock Lg-1	2100000	2100000	10.6	22.9	9.71	6.25	4.3	12.8	8.5	0.039	54.8	13.6	3.54	7.71		222600	50975.4	203910	12744.4	90300	11558.4		178500	69.615	97818	285600	74340	5731.61
	Lung	Mock Lg-2	2300000	2300000	12.3	19	10.4	11	11.3	6.47	12.1	0.055	57.5	9.65	1.73	9.73		282900	53751	239200	26312	259900	16815.5		278300	153.065	160022	221950	39790	3871.57
		Mock Lg-3	2350000	2350000	12.1	20.9	10.2	13.1	11.4	3.81	11	0.06	53.6	12.7	1.33	6.72		284350	59429.2	239700	31400.7	267900	10207		258500	155.1	138556	298450	31255	2100.34
		Mock Lg-4	1900000	1900000	11.4	20	9.06	10.5	7.66	4.5	10.2	0.097	54.8	10.9	1.55	7.01		216600	43320	172140	18074.7	145540	6549.3		193800	187.986	106202	207100	29450	2064.45
		Mock Lg-5	1450000	1450000							16.9	0	62.9	10.6	1.53	7.05		0	0	0	0	0	0		245050	0	154136	153700	22185	1564.04
		D4 Lg-1	2450000	2450000	6.68	20.5	5.76	9.21	12.6	11	39.1	0.095	73.9	11	14.6	0.79		163660	33550.3	141120	12997.2	308700	33957		957950	910.053	707925	269500	357700	2825.83
		D4 Lg-2	4600000	4600000	7.87	25.3	6.72	21	13.5	9.3	44	0.23	74.1	12.1	7.87	0.87		362020	91591.1	309120	64915.2	621000	57753		2024000	4655.2	1499784	556600	362020	3149.57
		D4 Lg-3	5200000	5200000	9.99	21.3	7.93	18.2	8.46	12.3	42.9	0.15	68.9	9.2	12	0.94		519480	110649	412360	75049.5	439920	54110.2		2230800	3346.2	1.53702e+06	478400	624000	5865.6
		D4 Lg-4	5050000	5050000	7.12	24.3	5.4	14	10.9	15.6	45.7	0.17	73.1	9.8	14.5	0.97		359560	87373.1	272700	38178	550450	85870.2		2307850	3923.34	1.68704e+06	494900	732250	7102.82
		D4 Lg-5	3800000	3800000	7.34	26.6	5.61	18.4	12.7	16.5	46.6	0.076	82.9	11.1	10.5	1.18		278920	74192.7	213180	39225.1	482600	79629		1770800	1345.81	1.46799e+06	421800	399000	4708.2
		D8 Lg-1	11750000	11750000	20.1	93.8	43.3	93	9.41	59.7	24.3	0	97.8	18.1	7.46	16.2		2.36175e+06	2.21532e+06	5.08775e+06	4.73161e+06	1105675	660088		2855250	0	2.79243e+06	2.12675e+06	876550	142001
		D8 Lg-2	12700000	12700000	13.3	92.5	40.9	95.2	8.23	64.6	33.4	0	99	16.7	9.37	13.8		1689100	1.56242e+06	5194300	4.94497e+06	1045210	675206		4241800	0	4199382	2120900	1.18999e+06	164219
		D8 Lg-3	14100000	14100000	14.5	88.1	33.9	89.9	13.6	56.7	33.4	0	95.8	15.5	8.86	18.8		2044500	1.8012e+06	4779900	4.29713e+06	1917600	1.08728e+06		4709400	0	4.51161e+06	2185500	1.24926e+06	234861
		D8 Lg-4	9300000	9300000	11.8	91.1	38.7	94.2	10.2	38.2	35.6	0	98.1	19	7.4	24.3		1097400	999731	3599100	3.39035e+06	948600	362365		3310800	0	3.24789e+06	1767000	688200	167233
		D8 Lg-5	11800000	11800000	11.9	87.5	41.9	90.9	8.77	33	30.8	0	95.9	17.7	7.96	17.1		1404200	1228675	4944200	4.49428e+06	1034860	341504		3634400	0	3.48539e+06	2088600	939280	160617
		D12 Lg-1	25100000	25100000	31.1	63.4	45.3	80.8	7.47	60.5	12.1	0.18	31.5	5.62	9.66	4.48		7806100	4.94907e+06	11370300	9.1872e+06	1874970	1.13436e+06		3037100	5466.78	956686	1410620	2424660	108625
		D12 Lg-2	5700000	5700000	24.4	91	50.9	94.2	4.67	88.2	11.3	0.15	33.7	10.8	8.13	5.11		1390800	1265628	2901300	2.73302e+06	266190	234780		644100	966.15	217062	615600	463410	23680.3
		D12 Lg-3	14850000	14850000	28.8	80.4	46.9	89.4	5.97	82.5	10.8	0.43	29.2	12	6.39	8.2		4276800	3.43855e+06	6964650	6.2264e+06	886545	731400		1603800	6896.34	468310	1782000	948915	77811
		D12 Lg-4	23200000	23200000	23	77.5	55.5	90.3	5.04	69.5	9.87	0.56	31.5	9.03	8.54	8.11		5336000	4135400	12876000	11627028	1169280	812650		2.28984e+06	12823.1	721300	2094960	1.98128e+06	160682
		D12 Lg-5	18850000	18850000	25.2	76	55.6	92.3	4.41	80	11.5	0.34	49.3	12.3	8.83	5.49		4750200	3610152	10480600	9.67359e+06	831285	665028		2167750	7370.35	1.0687e+06	2318550	1664455	91378.6
																		0	0	0	0	0	0		0	0	0	0	0	0
	Gilliam	Mock Lg-1	2100000	2100000	10.6	22.9	9.71	6.25	4.3	12.8	8.5	0.039	54.8	13.6	3.54	7.71		222600	50975.4	203910	12744.4	90300	11558.4		178500	69.615	97818	285600	74340	5731.61
	Lung	Mock Lg-2	2300000	2300000	12.3	19	10.4	11	11.3	6.47	12.1	0.055	57.5	9.65	1.73	9.73		282900	53751	239200	26312	259900	16815.5		278300	153.065	160022	221950	39790	3871.57
		Mock Lg-3	2350000	2350000	12.1	20.9	10.2	13.1	11.4	3.81	11	0.06	53.6	12.7	1.33	6.72		284350	59429.2	239700	31400.7	267900	10207		258500	155.1	138556	298450	31255	2100.34
		Mock Lg-4	1900000	1900000	11.4	20	9.06	10.5	7.66	4.5	10.2	0.097	54.8	10.9	1.55	7.01		216600	43320	172140	18074.7	145540	6549.3		193800	187.986	106202	207100	29450	2064.45
		Mock Lg-5	1450000	1450000							16.9	0	62.9	10.6	1.53	7.05		0	0	0	0	0	0		245050	0	154136	153700	22185	1564.04
		D4 Lg-1	3050000	3050000	9.08	32.8	6.24	26.3	15.1	16.6	33.2	0.88	66.4	13	9.75	1.22		276940	90836.3	190320	50054.2	460550	76451.3		1.0126e+06	8910.88	672366	396500	297375	3627.97
		D4 Lg-2	3000000	3000000	9.06	21	6.69	14.8	17.9	11	33.6	1.39	61.8	15.1	9.69	0.94		271800	57078	200700	29703.6	537000	59070		1008000	14011.2	622944	453000	290700	2732.58
		D4 Lg-3	3000000	3000000	9.47	19.8	5.64	5.12	12.3	13.7	42.4	0.92	65.2	10.4	8.63	1.21		284100	56251.8	169200	8663.04	369000	50553		1272000	11702.4	829344	312000	258900	3132.69
		D4 Lg-4	3300000	3300000	12.2	24	9.21	16.6	21.1	7.4	26.5	1.17	65.5	18.7	4.75	0.71		402600	96624	303930	50452.4	696300	51526.2		874500	10231.6	572798	617100	156750	1112.92
		D4 Lg-5	2850000	2850000	10.7	19	7.93	5.02	16.6	8.41	31.3	1.3	58.1	14.8	7.58	0.81		304950	57940.5	226005	11345.5	473100	39787.7		892050	11596.6	518281	421800	216030	1749.84
		D8 Lg-1	8750000	8750000	18	80.3	27.6	77	12.9	16.3	27.5	0	70.7	17.1	7.02	14.2		1575000	1264725	2415000	1859550	1128750	183986		2406250	0	1.70122e+06	1496250	614250	87223.5
		D8 Lg-2	4950000	4950000	13.8	75	26.2	77.4	16.6	15.7	26.3	0	70.5	19.3	11.5	9.91		683100	512325	1296900	1.0038e+06	821700	129007		1301850	0	917804	955350	569250	56412.7
		D8 Lg-3	4250000	4250000	13.8	70.9	24.9	79.2	16.8	25	32.9	0	71.8	20.1	5.77	9.66		586500	415828	1058250	838134	714000	178500		1398250	0	1.00394e+06	854250	245225	23688.7
		D8 Lg-4	5000000	5000000	13.2	71.1	30.6	79.9	14.7	18.3	28.5	0.013	64.7	17.8	5.16	8.02		660000	469260	1530000	1.22247e+06	735000	134505		1425000	185.25	921975	890000	258000	20691.6
		D8 Lg-5	7050000	7050000	10.7	71.1	30.1	81.1	17.6	19.7	28.4	0.012	95.3	20.9	3.38	10.7		754350	536343	2122050	1.72098e+06	1.2408e+06	244438		2002200	240.264	1.9081e+06	1473450	238290	25497
		D12 Lg-1	7600000	7600000	16	75.4	59.2	90.3	7.27	20.8	20.3	0	0	7	3.62	10.3		1216000	916864	4499200	4.06278e+06	552520	114924		1542800	0	0	532000	275120	28337.4
		D12 Lg-2	10650000	10650000	22.5	69.4	50.5	88.2	5.03	44.9	14.3	0	94.8	12	9.19	14.1		2396250	1.663e+06	5378250	4.74362e+06	535695	240527		1522950	0	1.44376e+06	1278000	978735	138002
		D12 Lg-3	9800000	9800000	19.3	70.3	53.1	85.3	7.91	20.1	18.9	0	86.2	6.13	2.11	13.8		1891400	1.32965e+06	5203800	4.43884e+06	775180	155811		1852200	0	1.5966e+06	600740	206780	28535.6
		D12 Lg-4	7900000	7900000	16.4	69.1	56.5	88.8	5.52	30.8	15.3	0	78.8	7.12	2.9	12.5		1.2956e+06	895260	4463500	3963588	436080	134313		1208700	0	952456	562480	229100	28637.5
		D12 Lg-5	14850000	14850000	22	68.3	48.3	81.6	7.35	43.1	28.5	0	84.9	7.51	3.03	10.3		3267000	2231361	7172550	5.8528e+06	1091475	470426		4232250	0	3.59318e+06	1115235	449955	46345.4
	# Mock Lg-5 T cell panel sample is contamined due to the mistake of adding infected cell sample. This sample tube is removed.
