# Supplementary material for: Differential cellular immune responses against Orientia tsutsugamushi Karp and Gilliam strains following acute infection in mice
Source: PLoS Negl Trop Dis. 2023 Dec 13;17(12):e0011445. doi: 10.1371/journal.pntd.0011445 (PMC10752558; doi:10.1371/journal.pntd.0011445)
Supplement: S2 Table — (ZIP) [file pntd.0011445.s002.zip › Table S2 Raw data/Complete cell numbers 2nd study.xlsx]

## Sheet: Sheet1
			total	total #	CD4%	CD4 Act%	CD8%	CD8 Act%	NK%	NK Act%	Mac%	M2%	M1%	Monocyte%	Neutrophil%	CD63%		CD4	CD4 Act	CD8	CD8 Act	NK	NK Act		Mac	M2	M1	Monocyte	Neutrophil	CD63
	Karp	Mock Lg-1	1825000	1825000	0.448	40.1 %	44.1 %	28.8 %	16.5 %	9.54 %	9.78 %	4.30 %	6.48 %	11.5 %	1.53 %	8.91 %		817600	327858	804825	231790	301125	28727.3		178485	7674.85	11565.8	209875	27922.5	2487.89
	Lung	Mock Lg-2	2550000	2550000	50.1 %	29.5 %	36.8 %	17.1 %	21.6 %	6.45 %	12.8 %	7.56 %	14.7 %	13.7 %	3.51 %	14.7 %		1277550	376877	938400	160466	550800	35526.6		326400	24675.8	47980.8	349350	89505	13157.2
		Mock Lg-3	2925000	2925000	46.1 %	29.3 %	39.6 %	19.8 %	19.5 %	8.44 %	13.5 %	8.15 %	15.1 %	12.6 %	2.74 %	24.1 %		1348425	395089	1158300	229343	570375	48139.7		394875	32182.3	59626.1	368550	80145	19314.9
		Mock Lg-4	2625000	2625000	48.2 %	36.8 %	36.7 %	22.8 %	19.0 %	11.0 %	10.8 %	8.21 %	15.1 %	11.9 %	2.14 %	23.9 %		1265250	465612	963375	219650	498750	54862.5		283500	23275.4	42808.5	312375	56175	13425.8
		Mock Lg-5	2975000	2975000	45.2 %	28.9 %	39.7 %	16.3 %	14.9 %	7.85 %	11.0 %	8.39 %	18.7 %	10.7 %	2.34 %	18.4 %		1344700	388618	1181075	192515	443275	34797.1		327250	27456.3	61195.8	318325	69615	12809.2
		D4 Lg-1	4775000	4775000	54.0 %	22.3 %	38.8 %	19.4 %	77.2 %	80.6 %	49.4 %	49.3 %	87.0 %	11.0 %	7.32 %	34.7 %		2578500	575006	1852700	359424	3686300	2.97116e+06		2358850	1.16291e+06	2.0522e+06	525250	349530	121287
		D4 Lg-2	4550000	4550000	55.0 %	22.4 %	33.6 %	16.9 %	79.5 %	82.0 %	54.0 %	49.1 %	86.1 %	11.0 %	8.71 %	37.6 %		2502500	560560	1528800	258367	3617250	2966145		2457000	1206387	2115477	500500	396305	149011
		D4 Lg-3	4400000	4400000	57.6 %	28.4 %	29.2 %	15.1 %	65.5 %	82.8 %	43.7 %	48.2 %	82.9 %	10.4 %	5.08 %	36.5 %		2534400	719770	1284800	194005	2882000	2386296		1922800	926790	1.594e+06	457600	223520	81584.8
		D4 Lg-4	4425000	4425000	61.6 %	26.6 %	28.0 %	12.8 %	69.7 %	85.8 %	53.1 %	52.5 %	87.0 %	7.01 %	9.32 %	40.5 %		2725800	725063	1.239e+06	158592	3084225	2.64627e+06		2349675	1.23358e+06	2.04422e+06	310192	412410	167026
		D4 Lg-5	2800000	2800000	70.2 %	21.5 %	23.9 %	13.9 %	83.0 %	81.8 %	56.0 %	48.1 %	84.4 %	10.6 %	8.85 %	35.5 %		1.9656e+06	422604	669200	93018.8	2324000	1.90103e+06		1.568e+06	754208	1.32339e+06	296800	247800	87969
		D8 Lg-1	9800000	9800000	25.5 %	94.5 %	72.3 %	93.5 %	78.8 %	85.4 %	11.1 %	68.5 %	99.7 %	16.4 %	3.98 %	18.9 %		2499000	2361555	7085400	6624849	7722400	6.59493e+06		1087800	745143	1.08454e+06	1607200	390040	73717.6
		D8 Lg-2	12950000	12950000	28.4 %	94.9 %	69.6 %	94.6 %	80.7 %	88.7 %	8.12 %	73.4 %	75.2 %	5.64 %	5.77 %	3.92 %		3.6778e+06	3.49023e+06	9013200	8.52649e+06	10450650	9.26973e+06		1051540	771830	790758	730380	747215	29290.8
		D8 Lg-3	12450000	12450000	36.0 %	93.3 %	61.8 %	91.2 %	83.8 %	91.7 %	23.3 %	62.7 %	99.7 %	10.3 %	4.58 %	30.7 %		4482000	4181706	7694100	7.01702e+06	10433100	9.56715e+06		2900850	1.81883e+06	2.89215e+06	1282350	570210	175054
		D8 Lg-4	7500000	7500000	41.0 %	97.9 %	57.5 %	97.1 %	74.6 %	92.4 %	14.6 %	79.6 %	99.5 %	9.05 %	8.09 %	24.1 %		3075000	3010425	4312500	4.18744e+06	5595000	5169780		1095000	871620	1089525	678750	606750	146227
		D8 Lg-5	10350000	10350000	26.6 %	92.4 %	71.2 %	92.4 %	77.7 %	85.5 %	20.1 %	62.6 %	99.8 %	15.9 %	4.94 %	27.3 %		2753100	2.54386e+06	7369200	6.80914e+06	8041950	6.87587e+06		2.08035e+06	1.3023e+06	2.07619e+06	1645650	511290	139582
		D12 Lg-1	23400000	23400000	26.5 %	97.5 %	71.6 %	98.6 %	35.6 %	89.5 %	12.0 %	23.6 %	65.0 %	5.89 %	1.08 %	36.1 %		6201000	6045975	16754400	1.65198e+07	8330400	7455708		2808000	662688	1825200	1378260	252720	91231.9
		D12 Lg-2	31550000	31550000	30.4 %	98.5 %	67.5 %	98.9 %	34.7 %	95.0 %	15.2 %	24.7 %	73.9 %	6.65 %	1.68 %	44.3 %		9591200	9447332	21296250	2.1062e+07	10947850	1.04005e+07		4795600	1.18451e+06	3.54395e+06	2098075	530040	234808
		D12 Lg-3	23150000	23150000	31.3 %	98.3 %	66.9 %	99.0 %	31.9 %	92.6 %	12.7 %	26.4 %	75.4 %	5.19 %	1.86 %	32.7 %		7245950	7.12277e+06	15487350	1.53325e+07	7384850	6.83837e+06		2940050	776173	2.2168e+06	1201485	430590	140803
		D12 Lg-4	33400000	33400000	32.9 %	96.8 %	65.0 %	98.4 %	31.6 %	88.9 %	15.4 %	22.1 %	64.5 %	6.10 %	1.23 %	42.8 %		10988600	1.0637e+07	21710000	21362640	10554400	9.38286e+06		5143600	1.13674e+06	3317622	2037400	410820	175831
		D12 Lg-5	41100000	41100000	33.2 %	98.0 %	65.1 %	98.8 %	32.5 %	94.9 %	16.1 %	26.2 %	73.2 %	8.00 %	1.45 %	36.7 %		13645200	13372296	26756100	2.6435e+07	13357500	1.26763e+07		6617100	1.73368e+06	4.84372e+06	3288000	595950	218714
	Gilliam	Mock Lg-1	1825000	1825000	44.8 %	40.1 %	44.1 %	28.8 %	16.5 %	9.54 %	9.78 %	4.30 %	6.48 %	11.5 %	1.53 %	8.91 %		817600	327858	804825	231790	301125	28727.3		178485	7674.85	11565.8	209875	27922.5	2487.89
	Lung	Mock Lg-2	2550000	2550000	50.1 %	29.5 %	36.8 %	17.1 %	21.6 %	6.45 %	12.8 %	7.56 %	14.7 %	13.7 %	3.51 %	14.7 %		1277550	376877	938400	160466	550800	35526.6		326400	24675.8	47980.8	349350	89505	13157.2
		Mock Lg-3	2925000	2925000	46.1 %	29.3 %	39.6 %	19.8 %	19.5 %	8.44 %	13.5 %	8.15 %	15.1 %	12.6 %	2.74 %	24.1 %		1348425	395089	1158300	229343	570375	48139.7		394875	32182.3	59626.1	368550	80145	19314.9
		Mock Lg-4	2625000	2625000	48.2 %	36.8 %	36.7 %	22.8 %	19.0 %	11.0 %	10.8 %	8.21 %	15.1 %	11.9 %	2.14 %	23.9 %		1265250	465612	963375	219650	498750	54862.5		283500	23275.4	42808.5	312375	56175	13425.8
		Mock Lg-5	2975000	2975000	45.2 %	28.9 %	39.7 %	16.3 %	14.9 %	7.85 %	11.0 %	8.39 %	18.7 %	10.7 %	2.34 %	18.4 %		1344700	388618	1181075	192515	443275	34797.1		327250	27456.3	61195.8	318325	69615	12809.2
		D4 Lg-1	4225000	4225000	63.1 %	41.5 %	29.4 %	28.6 %	57.5 %	67.1 %	35.3 %	55.7 %	72.7 %	11.8 %	2.45 %	29.2 %		2665975	1.10638e+06	1242150	355255	2429375	1.63011e+06		1491425	830724	1.08427e+06	498550	103512	30225.6
		D4 Lg-2	6000000	6000000	45.3 %	23.0 %	45.5 %	40.9 %	52.3 %	48.9 %	23.0 %	58.9 %	69.4 %	16.1 %	2.74 %	25.8 %		2718000	625140	2730000	1116570	3138000	1534482		1380000	812820	957720	966000	164400	42415.2
		D4 Lg-3	3350000	3350000	54.1 %	26.9 %	36.5 %	15.2 %	68.2 %	73.1 %	42.2 %	57.0 %	77.8 %	12.8 %	2.80 %	26.8 %		1.81235e+06	487522	1222750	185858	2284700	1.67012e+06		1413700	805809	1.09986e+06	428800	93800	25138.4
		D4 Lg-4	3050000	3050000	57.5 %	40.5 %	32.2 %	22.8 %	53.6 %	62.3 %	30.2 %	54.9 %	73.7 %	14.5 %	2.65 %	19.4 %		1.75375e+06	710269	982100	223919	1634800	1.01848e+06		921100	505684	678851	442250	80825	15680.1
		D4 Lg-5	3400000	3400000	53.5 %	35.5 %	33.5 %	15.6 %	52.6 %	65.3 %	26.8 %	61.1 %	79.5 %	14.0 %	2.43 %	23.7 %		1819000	645745	1139000	177684	1788400	1.16783e+06		911200	556743	724404	476000	82620	19580.9
		D8 Lg-1	4350000	4350000	29.4 %	68.2 %	67.7 %	79.1 %	70.1 %	50.4 %	22.7 %	48.7 %	96.1 %	22.9 %	5.55 %	19.4 %		1278900	872210	2944950	2.32946e+06	3049350	1.53687e+06		987450	480888	948939	996150	241425	46836.5
		D8 Lg-2	6650000	6650000	30.4 %	67.6 %	66.1 %	76.6 %	69.9 %	56.2 %	26.5 %	46.8 %	97.3 %	25.6 %	7.04 %	18.5 %		2021600	1.3666e+06	4395650	3.36707e+06	4648350	2.61237e+06		1762250	824733	1.71467e+06	1702400	468160	86609.6
		D8 Lg-3	8600000	8600000	25.1 %	68.9 %	71.7 %	81.3 %	78.7 %	39.8 %	23.8 %	47.9 %	96.8 %	31.5 %	5.67 %	11.8 %		2158600	1.48728e+06	6166200	5.01312e+06	6768200	2.69374e+06		2046800	980417	1.9813e+06	2709000	487620	57539.2
		D8 Lg-4	4700000	4700000	27.5 %	57.6 %	67.9 %	75.8 %	73.1 %	54.2 %	29.4 %	47.5 %	96.7 %	22.2 %	9.27 %	13.9 %		1292500	744480	3191300	2.41901e+06	3435700	1.86215e+06		1381800	656355	1.3362e+06	1043400	435690	60560.9
		D8 Lg-5	5200000	5200000	22.6 %	62.2 %	73.0 %	80.8 %	74.7 %	50.0 %	29.1 %	46.6 %	95.6 %	23.5 %	4.35 %	17.1 %		1175200	730974	3796000	3067168	3884400	1942200		1513200	705151	1.44662e+06	1222000	226200	38680.2
		D12 Lg-1	22700000	22700000	22.5 %	87.7 %	74.7 %	95.8 %	31.3 %	30.1 %	7.15 %	16.6 %	38.1 %	12.2 %	0.52 %	16.2 %		5107500	4.47928e+06	16956900	1.62447e+07	7105100	2.13864e+06		1.62305e+06	269426	618382	2769400	118040	19122.5
		D12 Lg-2	20100000	20100000	25.7 %	87.5 %	71.9 %	94.8 %	27.9 %	49.3 %	13.9 %	19.7 %	42.1 %	11.0 %	0.98 %	20.1 %		5165700	4.51999e+06	14451900	1.37004e+07	5.6079e+06	2.76469e+06		2.7939e+06	550398	1.17623e+06	2211000	196980	39593
		D12 Lg-3	14900000	14900000	25.5 %	89.0 %	72.6 %	95.3 %	28.7 %	47.4 %	13.5 %	21.1 %	43.8 %	11.3 %	0.87 %	25.2 %		3799500	3381555	10817400	1.0309e+07	4276300	2.02697e+06		2.0115e+06	424427	881037	1683700	129630	32666.8
		D12 Lg-4	14300000	14300000	20.1 %	84.8 %	77.8 %	94.6 %	31.2 %	42.7 %	10.5 %	25.0 %	46.0 %	11.4 %	0.87 %	21.9 %		2874300	2.43741e+06	11125400	1.05246e+07	4461600	1.9051e+06		1501500	375375	690690	1630200	124410	27245.8
		D12 Lg-5	18600000	18600000	19.8 %	88.0 %	77.9 %	96.2 %	28.9 %	43.0 %	10.8 %	24.8 %	45.8 %	11.4 %	0.89 %	20.9 %		3682800	3240864	14489400	1.39388e+07	5375400	2311422		2008800	498182	920030	2120400	165540	34597.9
