# Supplementary material for: Differential cellular immune responses against Orientia tsutsugamushi Karp and Gilliam strains following acute infection in mice
Source: PLoS Negl Trop Dis. 2023 Dec 13;17(12):e0011445. doi: 10.1371/journal.pntd.0011445 (PMC10752558; doi:10.1371/journal.pntd.0011445)
Supplement: S2 Table — (ZIP) [file pntd.0011445.s002.zip › Table S2 Raw data/single analyte.xlsx]

## Sheet: Mo IL-1a (53)
File Name: C:\Documents and Settings\Administrator\Desktop\Yuejin\2023\01112023.rbx
Analyte: Mo IL-1a (53)
Acquisition Date: 11-Jan-2023, 01:00 PM
Reader Serial Number: LX10011098405
Plate ID:
RP1 PMT (Volts): 507.69
RP1 Target: 3672
Analyte	Type	Well	Outlier	Description	FI	FI - Bkgd	Std Dev	%CV	Conc in Range	Obs Conc	Exp Conc	(Obs/Exp) * 100	Dilution	Bead Count	Sampling Errors
Mo IL-1a (53)	B	G6	0		28	28	0	0					1
Mo IL-1a (53)	S1	A1	0		24625.5	24597.5	0	0	10485.3	10485.3	9338	112	1
Mo IL-1a (53)	S2	B1	0		13257	13229	0	0	1983.28	1983.28	2334.5	85	1
Mo IL-1a (53)	S3	C1	0		7085	7057	0	0	678.75	678.75	583.63	116	1
Mo IL-1a (53)	S4	D1	0		2021	1993	0	0	142.22	142.22	145.91	97	1
Mo IL-1a (53)	S5	E1	0		524	496	0	0	36.14	36.14	36.48	99	1
Mo IL-1a (53)	S6	F1	0		129	101	0	0	8.71	8.71	9.12	95	1
Mo IL-1a (53)	S7	G1	0		60	32	0	0	OOR <	2.96	2.28	130	1
Mo IL-1a (53)	S8	H1	0		36	8	0	0	OOR <	0.21	0.57	37	1
Mo IL-1a (53)	X1	A2	0		34.5	6.5	0	0	OOR <	OOR <			5
Mo IL-1a (53)	X2	A3	0		34.5	6.5	0	0	OOR <	OOR <			5
Mo IL-1a (53)	X3	A4	0		28	0	0	0	OOR <	OOR <			5
Mo IL-1a (53)	X4	A5	0		29	1	0	0	OOR <	OOR <			5
Mo IL-1a (53)	X5	A6	0		24	-4	0	0	OOR <	OOR <			5
Mo IL-1a (53)	X6	A7	0		36	8	0	0	OOR <	1.04			5
Mo IL-1a (53)	X7	A8	0		26	-2	0	0	OOR <	OOR <			5
Mo IL-1a (53)	X8	A9	0		28	0	0	0	OOR <	OOR <			5
Mo IL-1a (53)	X9	A10	0		27	-1	0	0	OOR <	OOR <			5
Mo IL-1a (53)	X10	A11	0		30	2	0	0	OOR <	OOR <			5
Mo IL-1a (53)	X11	A12	0		33	5	0	0	OOR <	OOR <			5
Mo IL-1a (53)	X12	B2	0		43	15	0	0	OOR <	5.97			5
Mo IL-1a (53)	X13	B3	0		37	9	0	0	OOR <	1.93			5
Mo IL-1a (53)	X14	B4	0		38	10	0	0	OOR <	2.7			5
Mo IL-1a (53)	X15	B5	0		37	9	0	0	OOR <	1.93			5
Mo IL-1a (53)	X16	B6	0		36	8	0	0	OOR <	1.04			5
Mo IL-1a (53)	X17	B7	0		35	7	0	0	OOR <	OOR <			5
Mo IL-1a (53)	X18	B8	0		36	8	0	0	OOR <	1.04			5
Mo IL-1a (53)	X19	B9	0		39.5	11.5	0	0	OOR <	3.76			5
Mo IL-1a (53)	X20	B10	0		34	6	0	0	OOR <	OOR <			5
Mo IL-1a (53)	X21	B11	0		49	21	0	0	OOR <	9.32			5
Mo IL-1a (53)	X22	B12	0		26	-2	0	0	OOR <	OOR <			5
Mo IL-1a (53)	X23	C2	0		49	21	0	0	OOR <	9.32			5
Mo IL-1a (53)	X24	C3	0		41	13	0	0	OOR <	4.74			5
Mo IL-1a (53)	X25	C4	0		36	8	0	0	OOR <	1.04			5
Mo IL-1a (53)	X26	C5	0		39	11	0	0	OOR <	3.42			5
Mo IL-1a (53)	X27	C6	0		43	15	0	0	OOR <	5.97			5
Mo IL-1a (53)	X28	C7	0		34	6	0	0	OOR <	OOR <			5
Mo IL-1a (53)	X29	C8	0		36	8	0	0	OOR <	1.04			5
Mo IL-1a (53)	X30	C9	0		35.5	7.5	0	0	OOR <	*0.51			5
Mo IL-1a (53)	X31	C10	0		275	247	0	0	96.19	96.19			5		1,4
Mo IL-1a (53)	X32	C11	0		28	0	0	0	OOR <	OOR <			5
Mo IL-1a (53)	X33	C12	0		34	6	0	0	OOR <	OOR <			5
Mo IL-1a (53)	X34	D2	0		37	9	0	0	OOR <	1.93			5
Mo IL-1a (53)	X35	D3	0		66	38	0	0	OOR <	17.62			5
Mo IL-1a (53)	X36	D4	0		44	16	0	0	OOR <	6.55			5
Mo IL-1a (53)	X37	D5	0		37	9	0	0	OOR <	1.93			5
Mo IL-1a (53)	X38	D6	0		37	9	0	0	OOR <	1.93			5
Mo IL-1a (53)	X39	D7	0		41	13	0	0	OOR <	4.74			5
Mo IL-1a (53)	X40	D8	0		39	11	0	0	OOR <	3.42			5
Mo IL-1a (53)	X41	D9	0		39	11	0	0	OOR <	3.42			5
Mo IL-1a (53)	X42	D10	0		38.5	10.5	0	0	OOR <	3.07			5
Mo IL-1a (53)	X43	D11	0		34	6	0	0	OOR <	OOR <			5
Mo IL-1a (53)	X44	D12	0		28	0	0	0	OOR <	OOR <			5
Mo IL-1a (53)	X45	E2	0		32	4	0	0	OOR <	OOR <			5
Mo IL-1a (53)	X46	E3	0		38	10	0	0	OOR <	2.7			5
Mo IL-1a (53)	X47	E4	0		57	29	0	0	OOR <	13.38			5
Mo IL-1a (53)	X48	E5	0		33	5	0	0	OOR <	OOR <			5
Mo IL-1a (53)	X49	E6	0		40	12	0	0	OOR <	4.09			5
Mo IL-1a (53)	X50	E7	0		30	2	0	0	OOR <	OOR <			5
Mo IL-1a (53)	X51	E8	0		35.5	7.5	0	0	OOR <	*0.51			5
Mo IL-1a (53)	X52	E9	0		199	171	0	0	69.41	69.41			5		1,4
Mo IL-1a (53)	X53	E10	0		28	0	0	0	OOR <	OOR <			5
Mo IL-1a (53)	X54	E11	0		26	-2	0	0	OOR <	OOR <			5
Mo IL-1a (53)	X55	E12	0		26	-2	0	0	OOR <	OOR <			5
Mo IL-1a (53)	X56	F2	0		64	36	0	0	OOR <	16.7			5
Mo IL-1a (53)	X57	F3	0		42	14	0	0	OOR <	5.36			5
Mo IL-1a (53)	X58	F4	0		68	40	0	0	OOR <	18.52			5
Mo IL-1a (53)	X59	F5	0		43	15	0	0	OOR <	5.97			5
Mo IL-1a (53)	X60	F6	0		36.5	8.5	0	0	OOR <	1.51			5
Mo IL-1a (53)	X61	F7	0		34.5	6.5	0	0	OOR <	OOR <			5
Mo IL-1a (53)	X62	F8	0		51.5	23.5	0	0	OOR <	10.63			5
Mo IL-1a (53)	X63	F9	0		31	3	0	0	OOR <	OOR <			5
Mo IL-1a (53)	X64	F10	0		33	5	0	0	OOR <	OOR <			5
Mo IL-1a (53)	X65	F11	0		36	8	0	0	OOR <	1.04			5
Mo IL-1a (53)	X66	F12	0		33	5	0	0	OOR <	OOR <			5
Mo IL-1a (53)	X67	G2	0		507.5	479.5	0	0	175.14	175.14			5
Mo IL-1a (53)	X68	G3	0		30	2	0	0	OOR <	OOR <			5
Mo IL-1a (53)	X69	G4	0		31	3	0	0	OOR <	OOR <			5
Mo IL-1a (53)	X70	G5	0		144	116	0	0	49.23	49.23			5
Mo IL-1a (53)	X71	G7	0		68.5	40.5	0	0	OOR <	18.75			5
Mo IL-1a (53)	X72	G8	0		46	18	0	0	OOR <	7.69			5
Mo IL-1a (53)	X73	G9	0		30	2	0	0	OOR <	OOR <			5
Mo IL-1a (53)	X74	G10	0		28	0	0	0	OOR <	OOR <			5
Mo IL-1a (53)	X75	G11	0		30.5	2.5	0	0	OOR <	OOR <			5
Mo IL-1a (53)	X76	G12	0		29	1	0	0	OOR <	OOR <			5
Mo IL-1a (53)	X77	H2	0		34	6	0	0	OOR <	OOR <			5
Mo IL-1a (53)	X78	H3	0		39	11	0	0	OOR <	3.42			5
Mo IL-1a (53)	X79	H4	0		38	10	0	0	OOR <	2.7			5
Mo IL-1a (53)	X80	H5	0		41.5	13.5	0	0	OOR <	5.05			5
Mo IL-1a (53)	X81	H6	0		50	22	0	0	OOR <	9.85			5
Mo IL-1a (53)	X82	H7	0		39	11	0	0	OOR <	3.42			5
Mo IL-1a (53)	X83	H8	0		34	6	0	0	OOR <	OOR <			5
Mo IL-1a (53)	X84	H9	0		31	3	0	0	OOR <	OOR <			5
Mo IL-1a (53)	X85	H10	0		31.5	3.5	0	0	OOR <	OOR <			5
Mo IL-1a (53)	X86	H11	0		29	1	0	0	OOR <	OOR <			5
Mo IL-1a (53)	X87	H12	0		31.5	3.5	0	0	OOR <	OOR <			5
Analyte	Type	Well	Outlier	Description	FI	FI - Bkgd	Std Dev	%CV	Conc in Range	Obs Conc	Exp Conc	(Obs/Exp) * 100	Dilution	Bead Count	Sampling Errors
Mo IL-1a (53)	B	G6	0		28	28							1	78
Mo IL-1a (53)	S1	A1	0		24625.5	24597.5			10485.3	10485.3	9338	112	1	62
Mo IL-1a (53)	S2	B1	0		13257	13229			1983.28	1983.28	2334.5	85	1	57
Mo IL-1a (53)	S3	C1	0		7085	7057			678.75	678.75	583.63	116	1	61
Mo IL-1a (53)	S4	D1	0		2021	1993			142.22	142.22	145.91	97	1	65
Mo IL-1a (53)	S5	E1	0		524	496			36.14	36.14	36.48	99	1	78
Mo IL-1a (53)	S6	F1	0		129	101			8.71	8.71	9.12	95	1	75
Mo IL-1a (53)	S7	G1	0		60	32			OOR <	2.96	2.28	130	1	61
Mo IL-1a (53)	S8	H1	0		36	8			OOR <	0.21	0.57	37	1	55
Mo IL-1a (53)	X1	A2	0		34.5	6.5			OOR <	OOR <			5	88
Mo IL-1a (53)	X2	A3	0		34.5	6.5			OOR <	OOR <			5	76
Mo IL-1a (53)	X3	A4	0		28	0			OOR <	OOR <			5	77
Mo IL-1a (53)	X4	A5	0		29	1			OOR <	OOR <			5	61
Mo IL-1a (53)	X5	A6	0		24	-4			OOR <	OOR <			5	66
Mo IL-1a (53)	X6	A7	0		36	8			OOR <	1.04			5	57
Mo IL-1a (53)	X7	A8	0		26	-2			OOR <	OOR <			5	67
Mo IL-1a (53)	X8	A9	0		28	0			OOR <	OOR <			5	62
Mo IL-1a (53)	X9	A10	0		27	-1			OOR <	OOR <			5	69
Mo IL-1a (53)	X10	A11	0		30	2			OOR <	OOR <			5	62
Mo IL-1a (53)	X11	A12	0		33	5			OOR <	OOR <			5	66
Mo IL-1a (53)	X12	B2	0		43	15			OOR <	5.97			5	72
Mo IL-1a (53)	X13	B3	0		37	9			OOR <	1.93			5	60
Mo IL-1a (53)	X14	B4	0		38	10			OOR <	2.7			5	67
Mo IL-1a (53)	X15	B5	0		37	9			OOR <	1.93			5	65
Mo IL-1a (53)	X16	B6	0		36	8			OOR <	1.04			5	51
Mo IL-1a (53)	X17	B7	0		35	7			OOR <	OOR <			5	81
Mo IL-1a (53)	X18	B8	0		36	8			OOR <	1.04			5	79
Mo IL-1a (53)	X19	B9	0		39.5	11.5			OOR <	3.76			5	70
Mo IL-1a (53)	X20	B10	0		34	6			OOR <	OOR <			5	69
Mo IL-1a (53)	X21	B11	0		49	21			OOR <	9.32			5	72
Mo IL-1a (53)	X22	B12	0		26	-2			OOR <	OOR <			5	75
Mo IL-1a (53)	X23	C2	0		49	21			OOR <	9.32			5	69
Mo IL-1a (53)	X24	C3	0		41	13			OOR <	4.74			5	64
Mo IL-1a (53)	X25	C4	0		36	8			OOR <	1.04			5	67
Mo IL-1a (53)	X26	C5	0		39	11			OOR <	3.42			5	50
Mo IL-1a (53)	X27	C6	0		43	15			OOR <	5.97			5	79
Mo IL-1a (53)	X28	C7	0		34	6			OOR <	OOR <			5	67
Mo IL-1a (53)	X29	C8	0		36	8			OOR <	1.04			5	62
Mo IL-1a (53)	X30	C9	0		35.5	7.5			OOR <	*0.51			5	70
Mo IL-1a (53)	X31	C10	0		275	247			96.19	96.19			5	260	1,4
Mo IL-1a (53)	X32	C11	0		28	0			OOR <	OOR <			5	54
Mo IL-1a (53)	X33	C12	0		34	6			OOR <	OOR <			5	65
Mo IL-1a (53)	X34	D2	0		37	9			OOR <	1.93			5	55
Mo IL-1a (53)	X35	D3	0		66	38			OOR <	17.62			5	66
Mo IL-1a (53)	X36	D4	0		44	16			OOR <	6.55			5	59
Mo IL-1a (53)	X37	D5	0		37	9			OOR <	1.93			5	72
Mo IL-1a (53)	X38	D6	0		37	9			OOR <	1.93			5	73
Mo IL-1a (53)	X39	D7	0		41	13			OOR <	4.74			5	64
Mo IL-1a (53)	X40	D8	0		39	11			OOR <	3.42			5	57
Mo IL-1a (53)	X41	D9	0		39	11			OOR <	3.42			5	79
Mo IL-1a (53)	X42	D10	0		38.5	10.5			OOR <	3.07			5	64
Mo IL-1a (53)	X43	D11	0		34	6			OOR <	OOR <			5	89
Mo IL-1a (53)	X44	D12	0		28	0			OOR <	OOR <			5	52
Mo IL-1a (53)	X45	E2	0		32	4			OOR <	OOR <			5	73
Mo IL-1a (53)	X46	E3	0		38	10			OOR <	2.7			5	80
Mo IL-1a (53)	X47	E4	0		57	29			OOR <	13.38			5	59
Mo IL-1a (53)	X48	E5	0		33	5			OOR <	OOR <			5	63
Mo IL-1a (53)	X49	E6	0		40	12			OOR <	4.09			5	56
Mo IL-1a (53)	X50	E7	0		30	2			OOR <	OOR <			5	84
Mo IL-1a (53)	X51	E8	0		35.5	7.5			OOR <	*0.51			5	84
Mo IL-1a (53)	X52	E9	0		199	171			69.41	69.41			5	216	1,4
Mo IL-1a (53)	X53	E10	0		28	0			OOR <	OOR <			5	69
Mo IL-1a (53)	X54	E11	0		26	-2			OOR <	OOR <			5	61
Mo IL-1a (53)	X55	E12	0		26	-2			OOR <	OOR <			5	67
Mo IL-1a (53)	X56	F2	0		64	36			OOR <	16.7			5	51
Mo IL-1a (53)	X57	F3	0		42	14			OOR <	5.36			5	69
Mo IL-1a (53)	X58	F4	0		68	40			OOR <	18.52			5	54
Mo IL-1a (53)	X59	F5	0		43	15			OOR <	5.97			5	73
Mo IL-1a (53)	X60	F6	0		36.5	8.5			OOR <	1.51			5	68
Mo IL-1a (53)	X61	F7	0		34.5	6.5			OOR <	OOR <			5	70
Mo IL-1a (53)	X62	F8	0		51.5	23.5			OOR <	10.63			5	72
Mo IL-1a (53)	X63	F9	0		31	3			OOR <	OOR <			5	79
Mo IL-1a (53)	X64	F10	0		33	5			OOR <	OOR <			5	62
Mo IL-1a (53)	X65	F11	0		36	8			OOR <	1.04			5	50
Mo IL-1a (53)	X66	F12	0		33	5			OOR <	OOR <			5	65
Mo IL-1a (53)	X67	G2	0		507.5	479.5			175.14	175.14			5	50
Mo IL-1a (53)	X68	G3	0		30	2			OOR <	OOR <			5	69
Mo IL-1a (53)	X69	G4	0		31	3			OOR <	OOR <			5	57
Mo IL-1a (53)	X70	G5	0		144	116			49.23	49.23			5	60
Mo IL-1a (53)	X71	G7	0		68.5	40.5			OOR <	18.75			5	66
Mo IL-1a (53)	X72	G8	0		46	18			OOR <	7.69			5	59
Mo IL-1a (53)	X73	G9	0		30	2			OOR <	OOR <			5	69
Mo IL-1a (53)	X74	G10	0		28	0			OOR <	OOR <			5	70
Mo IL-1a (53)	X75	G11	0		30.5	2.5			OOR <	OOR <			5	70
Mo IL-1a (53)	X76	G12	0		29	1			OOR <	OOR <			5	89
Mo IL-1a (53)	X77	H2	0		34	6			OOR <	OOR <			5	54
Mo IL-1a (53)	X78	H3	0		39	11			OOR <	3.42			5	69
Mo IL-1a (53)	X79	H4	0		38	10			OOR <	2.7			5	69
Mo IL-1a (53)	X80	H5	0		41.5	13.5			OOR <	5.05			5	54
Mo IL-1a (53)	X81	H6	0		50	22			OOR <	9.85			5	51
Mo IL-1a (53)	X82	H7	0		39	11			OOR <	3.42			5	63
Mo IL-1a (53)	X83	H8	0		34	6			OOR <	OOR <			5	56
Mo IL-1a (53)	X84	H9	0		31	3			OOR <	OOR <			5	92
Mo IL-1a (53)	X85	H10	0		31.5	3.5			OOR <	OOR <			5	76
Mo IL-1a (53)	X86	H11	0		29	1			OOR <	OOR <			5	79
Mo IL-1a (53)	X87	H12	0		31.5	3.5			OOR <	OOR <			5	74
Sampling Errors: 1 - Low bead #; 2 - Agg beads; 3 - Classify %; 4 - Region selection; 5 - Platform temperature
*** = Value not available; --- = Designated as an outlier
*Value = Value extrapolated beyond standard range
OOR = Out of Range; OOR> = Out of Range Above; OOR< = Out of Range Below
Exp Conc = Expected Concentration; Obs Conc = Observed Concentration
Conc in Range = Unknown sample concentrations within range where standards recovery is 70-130%
Conc In Range = 8.706 to 10485.341 (equivalent to 101.0 to 24597.5 FI - Bkgd)
Regression Type: Logistic - 5PL
Std. Curve: FI = 7.18256 + (43032.6 - 7.18256) / ((1 + (Conc / 748.042)^-0.526472))^2.51549
FitProb. = 0.0082, ResVar. = 3.9287

## Sheet: Mo IL-1b (19)
File Name: C:\Documents and Settings\Administrator\Desktop\Yuejin\2023\01112023.rbx
Analyte: Mo IL-1b (19)
Acquisition Date: 11-Jan-2023, 01:00 PM
Reader Serial Number: LX10011098405
Plate ID:
RP1 PMT (Volts): 507.69
RP1 Target: 3672
Analyte	Type	Well	Outlier	Description	FI	FI - Bkgd	Std Dev	%CV	Conc in Range	Obs Conc	Exp Conc	(Obs/Exp) * 100	Dilution	Bead Count	Sampling Errors
Mo IL-1b (19)	B	G6	0		16	16	0	0					1
Mo IL-1b (19)	S1	A1	0		19468.5	19452.5	0	0	OOR >	31634.7	23194	136	1
Mo IL-1b (19)	S2	B1	0		12062	12046	0	0	4309.67	4309.67	5798.5	74	1
Mo IL-1b (19)	S3	C1	0		8380.5	8364.5	0	0	1842.3	1842.3	1449.63	127	1
Mo IL-1b (19)	S4	D1	0		2928.5	2912.5	0	0	352.82	352.82	362.41	97	1
Mo IL-1b (19)	S5	E1	0		891	875	0	0	88.19	88.19	90.6	97	1
Mo IL-1b (19)	S6	F1	0		240	224	0	0	22.51	22.51	22.65	99	1
Mo IL-1b (19)	S7	G1	0		73	57	0	0	5.92	5.92	5.66	105	1
Mo IL-1b (19)	S8	H1	0		32	16	0	0	1.36	1.36	1.42	96	1
Mo IL-1b (19)	X1	A2	0		17	1	0	0	OOR <	OOR <			5
Mo IL-1b (19)	X2	A3	0		16	0	0	0	OOR <	OOR <			5
Mo IL-1b (19)	X3	A4	0		17	1	0	0	OOR <	OOR <			5
Mo IL-1b (19)	X4	A5	0		21	5	0	0	OOR <	OOR <			5
Mo IL-1b (19)	X5	A6	0		25	9	0	0	OOR <	*2.14			5
Mo IL-1b (19)	X6	A7	0		18	2	0	0	OOR <	OOR <			5
Mo IL-1b (19)	X7	A8	0		16.5	0.5	0	0	OOR <	OOR <			5
Mo IL-1b (19)	X8	A9	0		18	2	0	0	OOR <	OOR <			5
Mo IL-1b (19)	X9	A10	0		18	2	0	0	OOR <	OOR <			5
Mo IL-1b (19)	X10	A11	0		16	0	0	0	OOR <	OOR <			5
Mo IL-1b (19)	X11	A12	0		17	1	0	0	OOR <	OOR <			5
Mo IL-1b (19)	X12	B2	0		21	5	0	0	OOR <	OOR <			5
Mo IL-1b (19)	X13	B3	0		38	22	0	0	10.41	10.41			5
Mo IL-1b (19)	X14	B4	0		31	15	0	0	OOR <	*6.16			5
Mo IL-1b (19)	X15	B5	0		42.5	26.5	0	0	13.02	13.02			5
Mo IL-1b (19)	X16	B6	0		15	-1	0	0	OOR <	OOR <			5
Mo IL-1b (19)	X17	B7	0		16	0	0	0	OOR <	OOR <			5
Mo IL-1b (19)	X18	B8	0		19	3	0	0	OOR <	OOR <			5
Mo IL-1b (19)	X19	B9	0		16	0	0	0	OOR <	OOR <			5
Mo IL-1b (19)	X20	B10	0		20	4	0	0	OOR <	OOR <			5
Mo IL-1b (19)	X21	B11	0		28	12	0	0	OOR <	*4.22			5
Mo IL-1b (19)	X22	B12	0		17	1	0	0	OOR <	OOR <			5
Mo IL-1b (19)	X23	C2	0		19.5	3.5	0	0	OOR <	OOR <			5
Mo IL-1b (19)	X24	C3	0		18	2	0	0	OOR <	OOR <			5
Mo IL-1b (19)	X25	C4	0		17.5	1.5	0	0	OOR <	OOR <			5
Mo IL-1b (19)	X26	C5	0		18.5	2.5	0	0	OOR <	OOR <			5
Mo IL-1b (19)	X27	C6	0		22	6	0	0	OOR <	OOR <			5
Mo IL-1b (19)	X28	C7	0		17	1	0	0	OOR <	OOR <			5
Mo IL-1b (19)	X29	C8	0		17.5	1.5	0	0	OOR <	OOR <			5
Mo IL-1b (19)	X30	C9	0		18	2	0	0	OOR <	OOR <			5
Mo IL-1b (19)	X31	C10	0		***	***			***	***			5		1,4
Mo IL-1b (19)	X32	C11	0		18	2	0	0	OOR <	OOR <			5
Mo IL-1b (19)	X33	C12	0		14	-2	0	0	OOR <	OOR <			5
Mo IL-1b (19)	X34	D2	0		25	9	0	0	OOR <	*2.14			5
Mo IL-1b (19)	X35	D3	0		23	7	0	0	OOR <	*0.54			5
Mo IL-1b (19)	X36	D4	0		20	4	0	0	OOR <	OOR <			5
Mo IL-1b (19)	X37	D5	0		19.5	3.5	0	0	OOR <	OOR <			5
Mo IL-1b (19)	X38	D6	0		24.5	8.5	0	0	OOR <	*1.77			5
Mo IL-1b (19)	X39	D7	0		22	6	0	0	OOR <	OOR <			5
Mo IL-1b (19)	X40	D8	0		20	4	0	0	OOR <	OOR <			5
Mo IL-1b (19)	X41	D9	0		26	10	0	0	OOR <	*2.86			5
Mo IL-1b (19)	X42	D10	0		23.5	7.5	0	0	OOR <	*0.98			5
Mo IL-1b (19)	X43	D11	0		21	5	0	0	OOR <	OOR <			5
Mo IL-1b (19)	X44	D12	0		15	-1	0	0	OOR <	OOR <			5
Mo IL-1b (19)	X45	E2	0		28	12	0	0	OOR <	*4.22			5
Mo IL-1b (19)	X46	E3	0		19	3	0	0	OOR <	OOR <			5
Mo IL-1b (19)	X47	E4	0		11	-5	0	0	OOR <	OOR <			5
Mo IL-1b (19)	X48	E5	0		18	2	0	0	OOR <	OOR <			5
Mo IL-1b (19)	X49	E6	0		25	9	0	0	OOR <	*2.14			5
Mo IL-1b (19)	X50	E7	0		18	2	0	0	OOR <	OOR <			5
Mo IL-1b (19)	X51	E8	0		19	3	0	0	OOR <	OOR <			5
Mo IL-1b (19)	X52	E9	0		***	***			***	***			5		1,4
Mo IL-1b (19)	X53	E10	0		15	-1	0	0	OOR <	OOR <			5
Mo IL-1b (19)	X54	E11	0		16	0	0	0	OOR <	OOR <			5
Mo IL-1b (19)	X55	E12	0		15	-1	0	0	OOR <	OOR <			5
Mo IL-1b (19)	X56	F2	0		21	5	0	0	OOR <	OOR <			5
Mo IL-1b (19)	X57	F3	0		20	4	0	0	OOR <	OOR <			5
Mo IL-1b (19)	X58	F4	0		20	4	0	0	OOR <	OOR <			5
Mo IL-1b (19)	X59	F5	0		18	2	0	0	OOR <	OOR <			5
Mo IL-1b (19)	X60	F6	0		20	4	0	0	OOR <	OOR <			5
Mo IL-1b (19)	X61	F7	0		19	3	0	0	OOR <	OOR <			5
Mo IL-1b (19)	X62	F8	0		21	5	0	0	OOR <	OOR <			5
Mo IL-1b (19)	X63	F9	0		19	3	0	0	OOR <	OOR <			5
Mo IL-1b (19)	X64	F10	0		19	3	0	0	OOR <	OOR <			5
Mo IL-1b (19)	X65	F11	0		16	0	0	0	OOR <	OOR <			5
Mo IL-1b (19)	X66	F12	0		15	-1	0	0	OOR <	OOR <			5
Mo IL-1b (19)	X67	G2	0		25	9	0	0	OOR <	*2.14			5
Mo IL-1b (19)	X68	G3	0		15	-1	0	0	OOR <	OOR <			5
Mo IL-1b (19)	X69	G4	0		16	0	0	0	OOR <	OOR <			5
Mo IL-1b (19)	X70	G5	0		26	10	0	0	OOR <	*2.86			5
Mo IL-1b (19)	X71	G7	0		19	3	0	0	OOR <	OOR <			5
Mo IL-1b (19)	X72	G8	0		18	2	0	0	OOR <	OOR <			5
Mo IL-1b (19)	X73	G9	0		33	17	0	0	7.41	7.41			5
Mo IL-1b (19)	X74	G10	0		15	-1	0	0	OOR <	OOR <			5
Mo IL-1b (19)	X75	G11	0		15	-1	0	0	OOR <	OOR <			5
Mo IL-1b (19)	X76	G12	0		16	0	0	0	OOR <	OOR <			5
Mo IL-1b (19)	X77	H2	0		17.5	1.5	0	0	OOR <	OOR <			5
Mo IL-1b (19)	X78	H3	0		19	3	0	0	OOR <	OOR <			5
Mo IL-1b (19)	X79	H4	0		20	4	0	0	OOR <	OOR <			5
Mo IL-1b (19)	X80	H5	0		19	3	0	0	OOR <	OOR <			5
Mo IL-1b (19)	X81	H6	0		19	3	0	0	OOR <	OOR <			5
Mo IL-1b (19)	X82	H7	0		18	2	0	0	OOR <	OOR <			5
Mo IL-1b (19)	X83	H8	0		18	2	0	0	OOR <	OOR <			5
Mo IL-1b (19)	X84	H9	0		18	2	0	0	OOR <	OOR <			5
Mo IL-1b (19)	X85	H10	0		18	2	0	0	OOR <	OOR <			5
Mo IL-1b (19)	X86	H11	0		41	25	0	0	12.16	12.16			5
Mo IL-1b (19)	X87	H12	0		16	0	0	0	OOR <	OOR <			5
Analyte	Type	Well	Outlier	Description	FI	FI - Bkgd	Std Dev	%CV	Conc in Range	Obs Conc	Exp Conc	(Obs/Exp) * 100	Dilution	Bead Count	Sampling Errors
Mo IL-1b (19)	B	G6	0		16	16							1	57
Mo IL-1b (19)	S1	A1	0		19468.5	19452.5			OOR >	31634.7	23194	136	1	70
Mo IL-1b (19)	S2	B1	0		12062	12046			4309.67	4309.67	5798.5	74	1	69
Mo IL-1b (19)	S3	C1	0		8380.5	8364.5			1842.3	1842.3	1449.63	127	1	74
Mo IL-1b (19)	S4	D1	0		2928.5	2912.5			352.82	352.82	362.41	97	1	58
Mo IL-1b (19)	S5	E1	0		891	875			88.19	88.19	90.6	97	1	75
Mo IL-1b (19)	S6	F1	0		240	224			22.51	22.51	22.65	99	1	66
Mo IL-1b (19)	S7	G1	0		73	57			5.92	5.92	5.66	105	1	61
Mo IL-1b (19)	S8	H1	0		32	16			1.36	1.36	1.42	96	1	66
Mo IL-1b (19)	X1	A2	0		17	1			OOR <	OOR <			5	71
Mo IL-1b (19)	X2	A3	0		16	0			OOR <	OOR <			5	63
Mo IL-1b (19)	X3	A4	0		17	1			OOR <	OOR <			5	60
Mo IL-1b (19)	X4	A5	0		21	5			OOR <	OOR <			5	62
Mo IL-1b (19)	X5	A6	0		25	9			OOR <	*2.14			5	57
Mo IL-1b (19)	X6	A7	0		18	2			OOR <	OOR <			5	58
Mo IL-1b (19)	X7	A8	0		16.5	0.5			OOR <	OOR <			5	72
Mo IL-1b (19)	X8	A9	0		18	2			OOR <	OOR <			5	61
Mo IL-1b (19)	X9	A10	0		18	2			OOR <	OOR <			5	73
Mo IL-1b (19)	X10	A11	0		16	0			OOR <	OOR <			5	52
Mo IL-1b (19)	X11	A12	0		17	1			OOR <	OOR <			5	63
Mo IL-1b (19)	X12	B2	0		21	5			OOR <	OOR <			5	71
Mo IL-1b (19)	X13	B3	0		38	22			10.41	10.41			5	50
Mo IL-1b (19)	X14	B4	0		31	15			OOR <	*6.16			5	63
Mo IL-1b (19)	X15	B5	0		42.5	26.5			13.02	13.02			5	58
Mo IL-1b (19)	X16	B6	0		15	-1			OOR <	OOR <			5	56
Mo IL-1b (19)	X17	B7	0		16	0			OOR <	OOR <			5	89
Mo IL-1b (19)	X18	B8	0		19	3			OOR <	OOR <			5	83
Mo IL-1b (19)	X19	B9	0		16	0			OOR <	OOR <			5	54
Mo IL-1b (19)	X20	B10	0		20	4			OOR <	OOR <			5	78
Mo IL-1b (19)	X21	B11	0		28	12			OOR <	*4.22			5	61
Mo IL-1b (19)	X22	B12	0		17	1			OOR <	OOR <			5	55
Mo IL-1b (19)	X23	C2	0		19.5	3.5			OOR <	OOR <			5	72
Mo IL-1b (19)	X24	C3	0		18	2			OOR <	OOR <			5	81
Mo IL-1b (19)	X25	C4	0		17.5	1.5			OOR <	OOR <			5	76
Mo IL-1b (19)	X26	C5	0		18.5	2.5			OOR <	OOR <			5	66
Mo IL-1b (19)	X27	C6	0		22	6			OOR <	OOR <			5	65
Mo IL-1b (19)	X28	C7	0		17	1			OOR <	OOR <			5	70
Mo IL-1b (19)	X29	C8	0		17.5	1.5			OOR <	OOR <			5	70
Mo IL-1b (19)	X30	C9	0		18	2			OOR <	OOR <			5	82
Mo IL-1b (19)	X31	C10	0		***	***			***	***			5		1,4
Mo IL-1b (19)	X32	C11	0		18	2			OOR <	OOR <			5	57
Mo IL-1b (19)	X33	C12	0		14	-2			OOR <	OOR <			5	81
Mo IL-1b (19)	X34	D2	0		25	9			OOR <	*2.14			5	52
Mo IL-1b (19)	X35	D3	0		23	7			OOR <	*0.54			5	69
Mo IL-1b (19)	X36	D4	0		20	4			OOR <	OOR <			5	51
Mo IL-1b (19)	X37	D5	0		19.5	3.5			OOR <	OOR <			5	60
Mo IL-1b (19)	X38	D6	0		24.5	8.5			OOR <	*1.77			5	64
Mo IL-1b (19)	X39	D7	0		22	6			OOR <	OOR <			5	71
Mo IL-1b (19)	X40	D8	0		20	4			OOR <	OOR <			5	78
Mo IL-1b (19)	X41	D9	0		26	10			OOR <	*2.86			5	59
Mo IL-1b (19)	X42	D10	0		23.5	7.5			OOR <	*0.98			5	66
Mo IL-1b (19)	X43	D11	0		21	5			OOR <	OOR <			5	65
Mo IL-1b (19)	X44	D12	0		15	-1			OOR <	OOR <			5	65
Mo IL-1b (19)	X45	E2	0		28	12			OOR <	*4.22			5	66
Mo IL-1b (19)	X46	E3	0		19	3			OOR <	OOR <			5	56
Mo IL-1b (19)	X47	E4	0		11	-5			OOR <	OOR <			5	80
Mo IL-1b (19)	X48	E5	0		18	2			OOR <	OOR <			5	55
Mo IL-1b (19)	X49	E6	0		25	9			OOR <	*2.14			5	70
Mo IL-1b (19)	X50	E7	0		18	2			OOR <	OOR <			5	76
Mo IL-1b (19)	X51	E8	0		19	3			OOR <	OOR <			5	55
Mo IL-1b (19)	X52	E9	0		***	***			***	***			5		1,4
Mo IL-1b (19)	X53	E10	0		15	-1			OOR <	OOR <			5	51
Mo IL-1b (19)	X54	E11	0		16	0			OOR <	OOR <			5	66
Mo IL-1b (19)	X55	E12	0		15	-1			OOR <	OOR <			5	57
Mo IL-1b (19)	X56	F2	0		21	5			OOR <	OOR <			5	76
Mo IL-1b (19)	X57	F3	0		20	4			OOR <	OOR <			5	62
Mo IL-1b (19)	X58	F4	0		20	4			OOR <	OOR <			5	73
Mo IL-1b (19)	X59	F5	0		18	2			OOR <	OOR <			5	87
Mo IL-1b (19)	X60	F6	0		20	4			OOR <	OOR <			5	64
Mo IL-1b (19)	X61	F7	0		19	3			OOR <	OOR <			5	64
Mo IL-1b (19)	X62	F8	0		21	5			OOR <	OOR <			5	63
Mo IL-1b (19)	X63	F9	0		19	3			OOR <	OOR <			5	73
Mo IL-1b (19)	X64	F10	0		19	3			OOR <	OOR <			5	53
Mo IL-1b (19)	X65	F11	0		16	0			OOR <	OOR <			5	68
Mo IL-1b (19)	X66	F12	0		15	-1			OOR <	OOR <			5	68
Mo IL-1b (19)	X67	G2	0		25	9			OOR <	*2.14			5	202
Mo IL-1b (19)	X68	G3	0		15	-1			OOR <	OOR <			5	74
Mo IL-1b (19)	X69	G4	0		16	0			OOR <	OOR <			5	82
Mo IL-1b (19)	X70	G5	0		26	10			OOR <	*2.86			5	82
Mo IL-1b (19)	X71	G7	0		19	3			OOR <	OOR <			5	50
Mo IL-1b (19)	X72	G8	0		18	2			OOR <	OOR <			5	83
Mo IL-1b (19)	X73	G9	0		33	17			7.41	7.41			5	56
Mo IL-1b (19)	X74	G10	0		15	-1			OOR <	OOR <			5	59
Mo IL-1b (19)	X75	G11	0		15	-1			OOR <	OOR <			5	70
Mo IL-1b (19)	X76	G12	0		16	0			OOR <	OOR <			5	77
Mo IL-1b (19)	X77	H2	0		17.5	1.5			OOR <	OOR <			5	58
Mo IL-1b (19)	X78	H3	0		19	3			OOR <	OOR <			5	70
Mo IL-1b (19)	X79	H4	0		20	4			OOR <	OOR <			5	62
Mo IL-1b (19)	X80	H5	0		19	3			OOR <	OOR <			5	65
Mo IL-1b (19)	X81	H6	0		19	3			OOR <	OOR <			5	56
Mo IL-1b (19)	X82	H7	0		18	2			OOR <	OOR <			5	71
Mo IL-1b (19)	X83	H8	0		18	2			OOR <	OOR <			5	68
Mo IL-1b (19)	X84	H9	0		18	2			OOR <	OOR <			5	98
Mo IL-1b (19)	X85	H10	0		18	2			OOR <	OOR <			5	97
Mo IL-1b (19)	X86	H11	0		41	25			12.16	12.16			5	77
Mo IL-1b (19)	X87	H12	0		16	0			OOR <	OOR <			5	65
Sampling Errors: 1 - Low bead #; 2 - Agg beads; 3 - Classify %; 4 - Region selection; 5 - Platform temperature
*** = Value not available; --- = Designated as an outlier
*Value = Value extrapolated beyond standard range
OOR = Out of Range; OOR> = Out of Range Above; OOR< = Out of Range Below
Exp Conc = Expected Concentration; Obs Conc = Observed Concentration
Conc in Range = Unknown sample concentrations within range where standards recovery is 70-130%
Conc In Range = 1.358 to 4309.667 (equivalent to 16.0 to 12046.0 FI - Bkgd)
Regression Type: Logistic - 5PL
Std. Curve: FI = 6.48888 + (25185.5 - 6.48888) / ((1 + (Conc / 1116.6)^-0.589603))^1.98205
FitProb. = 0.0024, ResVar. = 4.8036

## Sheet: Mo IL-2 (36)
File Name: C:\Documents and Settings\Administrator\Desktop\Yuejin\2023\01112023.rbx
Analyte: Mo IL-2 (36)
Acquisition Date: 11-Jan-2023, 01:00 PM
Reader Serial Number: LX10011098405
Plate ID:
RP1 PMT (Volts): 507.69
RP1 Target: 3672
Analyte	Type	Well	Outlier	Description	FI	FI - Bkgd	Std Dev	%CV	Conc in Range	Obs Conc	Exp Conc	(Obs/Exp) * 100	Dilution	Bead Count	Sampling Errors
Mo IL-2 (36)	B	G6	0		13	13	0	0					1
Mo IL-2 (36)	S1	A1	0		24801	24788	0	0	24427.7	24427.7	21349	114	1
Mo IL-2 (36)	S2	B1	0		12697.5	12684.5	0	0	4434.13	4434.13	5337.25	83	1
Mo IL-2 (36)	S3	C1	0		6825	6812	0	0	1628.25	1628.25	1334.31	122	1
Mo IL-2 (36)	S4	D1	0		1792.5	1779.5	0	0	328.07	328.07	333.58	98	1
Mo IL-2 (36)	S5	E1	0		422	409	0	0	77.99	77.99	83.39	94	1
Mo IL-2 (36)	S6	F1	0		112	99	0	0	21.52	21.52	20.85	103	1
Mo IL-2 (36)	S7	G1	0		37	24	0	0	5.67	5.67	5.21	109	1
Mo IL-2 (36)	S8	H1	0		20	7	0	0	1.09	1.09	1.3	83	1
Mo IL-2 (36)	X1	A2	0		16.5	3.5	0	0	OOR <	OOR <			5
Mo IL-2 (36)	X2	A3	0		14	1	0	0	OOR <	OOR <			5
Mo IL-2 (36)	X3	A4	0		12	-1	0	0	OOR <	OOR <			5
Mo IL-2 (36)	X4	A5	0		13	0	0	0	OOR <	OOR <			5
Mo IL-2 (36)	X5	A6	0		13	0	0	0	OOR <	OOR <			5
Mo IL-2 (36)	X6	A7	0		13.5	0.5	0	0	OOR <	OOR <			5
Mo IL-2 (36)	X7	A8	0		13	0	0	0	OOR <	OOR <			5
Mo IL-2 (36)	X8	A9	0		13.5	0.5	0	0	OOR <	OOR <			5
Mo IL-2 (36)	X9	A10	0		15	2	0	0	OOR <	OOR <			5
Mo IL-2 (36)	X10	A11	0		13	0	0	0	OOR <	OOR <			5
Mo IL-2 (36)	X11	A12	0		14	1	0	0	OOR <	OOR <			5
Mo IL-2 (36)	X12	B2	0		31	18	0	0	20.93	20.93			5
Mo IL-2 (36)	X13	B3	0		22	9	0	0	8.6	8.6			5
Mo IL-2 (36)	X14	B4	0		24	11	0	0	11.54	11.54			5
Mo IL-2 (36)	X15	B5	0		34.5	21.5	0	0	25.31	25.31			5
Mo IL-2 (36)	X16	B6	0		20.5	7.5	0	0	6.26	6.26			5
Mo IL-2 (36)	X17	B7	0		19	6	0	0	OOR <	*3.71			5
Mo IL-2 (36)	X18	B8	0		76	63	0	0	71.37	71.37			5
Mo IL-2 (36)	X19	B9	0		16	3	0	0	OOR <	OOR <			5
Mo IL-2 (36)	X20	B10	0		66.5	53.5	0	0	61.4	61.4			5
Mo IL-2 (36)	X21	B11	0		23	10	0	0	10.09	10.09			5
Mo IL-2 (36)	X22	B12	0		12	-1	0	0	OOR <	OOR <			5
Mo IL-2 (36)	X23	C2	0		19	6	0	0	OOR <	*3.71			5
Mo IL-2 (36)	X24	C3	0		20	7	0	0	5.44	5.44			5
Mo IL-2 (36)	X25	C4	0		17	4	0	0	OOR <	OOR <			5
Mo IL-2 (36)	X26	C5	0		15	2	0	0	OOR <	OOR <			5
Mo IL-2 (36)	X27	C6	0		18	5	0	0	OOR <	*1.78			5
Mo IL-2 (36)	X28	C7	0		17	4	0	0	OOR <	OOR <			5
Mo IL-2 (36)	X29	C8	0		17	4	0	0	OOR <	OOR <			5
Mo IL-2 (36)	X30	C9	0		16	3	0	0	OOR <	OOR <			5
Mo IL-2 (36)	X31	C10	0		18	5	0	0	OOR <	*1.78			5		1,4
Mo IL-2 (36)	X32	C11	0		14	1	0	0	OOR <	OOR <			5
Mo IL-2 (36)	X33	C12	0		14	1	0	0	OOR <	OOR <			5
Mo IL-2 (36)	X34	D2	0		31	18	0	0	20.93	20.93			5
Mo IL-2 (36)	X35	D3	0		22	9	0	0	8.6	8.6			5
Mo IL-2 (36)	X36	D4	0		15	2	0	0	OOR <	OOR <			5
Mo IL-2 (36)	X37	D5	0		30	17	0	0	19.65	19.65			5
Mo IL-2 (36)	X38	D6	0		46	33	0	0	38.91	38.91			5
Mo IL-2 (36)	X39	D7	0		22	9	0	0	8.6	8.6			5
Mo IL-2 (36)	X40	D8	0		42	29	0	0	34.29	34.29			5
Mo IL-2 (36)	X41	D9	0		19	6	0	0	OOR <	*3.71			5
Mo IL-2 (36)	X42	D10	0		19	6	0	0	OOR <	*3.71			5
Mo IL-2 (36)	X43	D11	0		22	9	0	0	8.6	8.6			5
Mo IL-2 (36)	X44	D12	0		12	-1	0	0	OOR <	OOR <			5
Mo IL-2 (36)	X45	E2	0		20	7	0	0	5.44	5.44			5
Mo IL-2 (36)	X46	E3	0		26	13	0	0	14.34	14.34			5
Mo IL-2 (36)	X47	E4	0		10	-3	0	0	OOR <	OOR <			5
Mo IL-2 (36)	X48	E5	0		19	6	0	0	OOR <	*3.71			5
Mo IL-2 (36)	X49	E6	0		48	35	0	0	41.18	41.18			5
Mo IL-2 (36)	X50	E7	0		19	6	0	0	OOR <	*3.71			5
Mo IL-2 (36)	X51	E8	0		22	9	0	0	8.6	8.6			5
Mo IL-2 (36)	X52	E9	0		21	8	0	0	7.06	7.06			5		1,4
Mo IL-2 (36)	X53	E10	0		18	5	0	0	OOR <	*1.78			5
Mo IL-2 (36)	X54	E11	0		19	6	0	0	OOR <	*3.71			5
Mo IL-2 (36)	X55	E12	0		12	-1	0	0	OOR <	OOR <			5
Mo IL-2 (36)	X56	F2	0		160	147	0	0	153.65	153.65			5
Mo IL-2 (36)	X57	F3	0		47	34	0	0	40.05	40.05			5
Mo IL-2 (36)	X58	F4	0		1473.5	1460.5	0	0	1336.35	1336.35			5
Mo IL-2 (36)	X59	F5	0		22	9	0	0	8.6	8.6			5
Mo IL-2 (36)	X60	F6	0		21	8	0	0	7.06	7.06			5
Mo IL-2 (36)	X61	F7	0		20	7	0	0	5.44	5.44			5
Mo IL-2 (36)	X62	F8	0		21	8	0	0	7.06	7.06			5
Mo IL-2 (36)	X63	F9	0		24	11	0	0	11.54	11.54			5
Mo IL-2 (36)	X64	F10	0		19.5	6.5	0	0	OOR <	*4.59			5
Mo IL-2 (36)	X65	F11	0		17.5	4.5	0	0	OOR <	*0.63			5
Mo IL-2 (36)	X66	F12	0		13	0	0	0	OOR <	OOR <			5
Mo IL-2 (36)	X67	G2	0		39	26	0	0	30.76	30.76			5
Mo IL-2 (36)	X68	G3	0		15	2	0	0	OOR <	OOR <			5
Mo IL-2 (36)	X69	G4	0		13.5	0.5	0	0	OOR <	OOR <			5
Mo IL-2 (36)	X70	G5	0		25	12	0	0	12.95	12.95			5
Mo IL-2 (36)	X71	G7	0		14.5	1.5	0	0	OOR <	OOR <			5
Mo IL-2 (36)	X72	G8	0		19	6	0	0	OOR <	*3.71			5
Mo IL-2 (36)	X73	G9	0		17	4	0	0	OOR <	OOR <			5
Mo IL-2 (36)	X74	G10	0		446.5	433.5	0	0	411.56	411.56			5
Mo IL-2 (36)	X75	G11	0		12	-1	0	0	OOR <	OOR <			5
Mo IL-2 (36)	X76	G12	0		12	-1	0	0	OOR <	OOR <			5
Mo IL-2 (36)	X77	H2	0		16	3	0	0	OOR <	OOR <			5
Mo IL-2 (36)	X78	H3	0		20.5	7.5	0	0	6.26	6.26			5
Mo IL-2 (36)	X79	H4	0		843	830	0	0	761.5	761.5			5
Mo IL-2 (36)	X80	H5	0		18	5	0	0	OOR <	*1.78			5
Mo IL-2 (36)	X81	H6	0		22	9	0	0	8.6	8.6			5
Mo IL-2 (36)	X82	H7	0		38	25	0	0	29.56	29.56			5
Mo IL-2 (36)	X83	H8	0		23	10	0	0	10.09	10.09			5
Mo IL-2 (36)	X84	H9	0		31	18	0	0	20.93	20.93			5
Mo IL-2 (36)	X85	H10	0		46.5	33.5	0	0	39.48	39.48			5
Mo IL-2 (36)	X86	H11	0		16	3	0	0	OOR <	OOR <			5
Mo IL-2 (36)	X87	H12	0		12	-1	0	0	OOR <	OOR <			5
Analyte	Type	Well	Outlier	Description	FI	FI - Bkgd	Std Dev	%CV	Conc in Range	Obs Conc	Exp Conc	(Obs/Exp) * 100	Dilution	Bead Count	Sampling Errors
Mo IL-2 (36)	B	G6	0		13	13							1	65
Mo IL-2 (36)	S1	A1	0		24801	24788			24427.7	24427.7	21349	114	1	79
Mo IL-2 (36)	S2	B1	0		12697.5	12684.5			4434.13	4434.13	5337.25	83	1	50
Mo IL-2 (36)	S3	C1	0		6825	6812			1628.25	1628.25	1334.31	122	1	63
Mo IL-2 (36)	S4	D1	0		1792.5	1779.5			328.07	328.07	333.58	98	1	54
Mo IL-2 (36)	S5	E1	0		422	409			77.99	77.99	83.39	94	1	94
Mo IL-2 (36)	S6	F1	0		112	99			21.52	21.52	20.85	103	1	65
Mo IL-2 (36)	S7	G1	0		37	24			5.67	5.67	5.21	109	1	67
Mo IL-2 (36)	S8	H1	0		20	7			1.09	1.09	1.3	83	1	67
Mo IL-2 (36)	X1	A2	0		16.5	3.5			OOR <	OOR <			5	64
Mo IL-2 (36)	X2	A3	0		14	1			OOR <	OOR <			5	75
Mo IL-2 (36)	X3	A4	0		12	-1			OOR <	OOR <			5	59
Mo IL-2 (36)	X4	A5	0		13	0			OOR <	OOR <			5	55
Mo IL-2 (36)	X5	A6	0		13	0			OOR <	OOR <			5	69
Mo IL-2 (36)	X6	A7	0		13.5	0.5			OOR <	OOR <			5	64
Mo IL-2 (36)	X7	A8	0		13	0			OOR <	OOR <			5	65
Mo IL-2 (36)	X8	A9	0		13.5	0.5			OOR <	OOR <			5	70
Mo IL-2 (36)	X9	A10	0		15	2			OOR <	OOR <			5	78
Mo IL-2 (36)	X10	A11	0		13	0			OOR <	OOR <			5	69
Mo IL-2 (36)	X11	A12	0		14	1			OOR <	OOR <			5	59
Mo IL-2 (36)	X12	B2	0		31	18			20.93	20.93			5	76
Mo IL-2 (36)	X13	B3	0		22	9			8.6	8.6			5	53
Mo IL-2 (36)	X14	B4	0		24	11			11.54	11.54			5	50
Mo IL-2 (36)	X15	B5	0		34.5	21.5			25.31	25.31			5	54
Mo IL-2 (36)	X16	B6	0		20.5	7.5			6.26	6.26			5	52
Mo IL-2 (36)	X17	B7	0		19	6			OOR <	*3.71			5	72
Mo IL-2 (36)	X18	B8	0		76	63			71.37	71.37			5	66
Mo IL-2 (36)	X19	B9	0		16	3			OOR <	OOR <			5	76
Mo IL-2 (36)	X20	B10	0		66.5	53.5			61.4	61.4			5	68
Mo IL-2 (36)	X21	B11	0		23	10			10.09	10.09			5	75
Mo IL-2 (36)	X22	B12	0		12	-1			OOR <	OOR <			5	68
Mo IL-2 (36)	X23	C2	0		19	6			OOR <	*3.71			5	74
Mo IL-2 (36)	X24	C3	0		20	7			5.44	5.44			5	73
Mo IL-2 (36)	X25	C4	0		17	4			OOR <	OOR <			5	92
Mo IL-2 (36)	X26	C5	0		15	2			OOR <	OOR <			5	57
Mo IL-2 (36)	X27	C6	0		18	5			OOR <	*1.78			5	100
Mo IL-2 (36)	X28	C7	0		17	4			OOR <	OOR <			5	69
Mo IL-2 (36)	X29	C8	0		17	4			OOR <	OOR <			5	56
Mo IL-2 (36)	X30	C9	0		16	3			OOR <	OOR <			5	83
Mo IL-2 (36)	X31	C10	0		18	5			OOR <	*1.78			5	391	1,4
Mo IL-2 (36)	X32	C11	0		14	1			OOR <	OOR <			5	60
Mo IL-2 (36)	X33	C12	0		14	1			OOR <	OOR <			5	80
Mo IL-2 (36)	X34	D2	0		31	18			20.93	20.93			5	58
Mo IL-2 (36)	X35	D3	0		22	9			8.6	8.6			5	68
Mo IL-2 (36)	X36	D4	0		15	2			OOR <	OOR <			5	59
Mo IL-2 (36)	X37	D5	0		30	17			19.65	19.65			5	67
Mo IL-2 (36)	X38	D6	0		46	33			38.91	38.91			5	85
Mo IL-2 (36)	X39	D7	0		22	9			8.6	8.6			5	86
Mo IL-2 (36)	X40	D8	0		42	29			34.29	34.29			5	81
Mo IL-2 (36)	X41	D9	0		19	6			OOR <	*3.71			5	65
Mo IL-2 (36)	X42	D10	0		19	6			OOR <	*3.71			5	65
Mo IL-2 (36)	X43	D11	0		22	9			8.6	8.6			5	97
Mo IL-2 (36)	X44	D12	0		12	-1			OOR <	OOR <			5	64
Mo IL-2 (36)	X45	E2	0		20	7			5.44	5.44			5	67
Mo IL-2 (36)	X46	E3	0		26	13			14.34	14.34			5	70
Mo IL-2 (36)	X47	E4	0		10	-3			OOR <	OOR <			5	73
Mo IL-2 (36)	X48	E5	0		19	6			OOR <	*3.71			5	67
Mo IL-2 (36)	X49	E6	0		48	35			41.18	41.18			5	65
Mo IL-2 (36)	X50	E7	0		19	6			OOR <	*3.71			5	77
Mo IL-2 (36)	X51	E8	0		22	9			8.6	8.6			5	56
Mo IL-2 (36)	X52	E9	0		21	8			7.06	7.06			5	572	1,4
Mo IL-2 (36)	X53	E10	0		18	5			OOR <	*1.78			5	76
Mo IL-2 (36)	X54	E11	0		19	6			OOR <	*3.71			5	73
Mo IL-2 (36)	X55	E12	0		12	-1			OOR <	OOR <			5	75
Mo IL-2 (36)	X56	F2	0		160	147			153.65	153.65			5	73
Mo IL-2 (36)	X57	F3	0		47	34			40.05	40.05			5	71
Mo IL-2 (36)	X58	F4	0		1473.5	1460.5			1336.35	1336.35			5	52
Mo IL-2 (36)	X59	F5	0		22	9			8.6	8.6			5	86
Mo IL-2 (36)	X60	F6	0		21	8			7.06	7.06			5	66
Mo IL-2 (36)	X61	F7	0		20	7			5.44	5.44			5	71
Mo IL-2 (36)	X62	F8	0		21	8			7.06	7.06			5	75
Mo IL-2 (36)	X63	F9	0		24	11			11.54	11.54			5	66
Mo IL-2 (36)	X64	F10	0		19.5	6.5			OOR <	*4.59			5	56
Mo IL-2 (36)	X65	F11	0		17.5	4.5			OOR <	*0.63			5	66
Mo IL-2 (36)	X66	F12	0		13	0			OOR <	OOR <			5	78
Mo IL-2 (36)	X67	G2	0		39	26			30.76	30.76			5	234
Mo IL-2 (36)	X68	G3	0		15	2			OOR <	OOR <			5	63
Mo IL-2 (36)	X69	G4	0		13.5	0.5			OOR <	OOR <			5	66
Mo IL-2 (36)	X70	G5	0		25	12			12.95	12.95			5	71
Mo IL-2 (36)	X71	G7	0		14.5	1.5			OOR <	OOR <			5	76
Mo IL-2 (36)	X72	G8	0		19	6			OOR <	*3.71			5	83
Mo IL-2 (36)	X73	G9	0		17	4			OOR <	OOR <			5	69
Mo IL-2 (36)	X74	G10	0		446.5	433.5			411.56	411.56			5	64
Mo IL-2 (36)	X75	G11	0		12	-1			OOR <	OOR <			5	52
Mo IL-2 (36)	X76	G12	0		12	-1			OOR <	OOR <			5	98
Mo IL-2 (36)	X77	H2	0		16	3			OOR <	OOR <			5	58
Mo IL-2 (36)	X78	H3	0		20.5	7.5			6.26	6.26			5	84
Mo IL-2 (36)	X79	H4	0		843	830			761.5	761.5			5	78
Mo IL-2 (36)	X80	H5	0		18	5			OOR <	*1.78			5	72
Mo IL-2 (36)	X81	H6	0		22	9			8.6	8.6			5	63
Mo IL-2 (36)	X82	H7	0		38	25			29.56	29.56			5	69
Mo IL-2 (36)	X83	H8	0		23	10			10.09	10.09			5	78
Mo IL-2 (36)	X84	H9	0		31	18			20.93	20.93			5	113
Mo IL-2 (36)	X85	H10	0		46.5	33.5			39.48	39.48			5	84
Mo IL-2 (36)	X86	H11	0		16	3			OOR <	OOR <			5	78
Mo IL-2 (36)	X87	H12	0		12	-1			OOR <	OOR <			5	77
Sampling Errors: 1 - Low bead #; 2 - Agg beads; 3 - Classify %; 4 - Region selection; 5 - Platform temperature
*** = Value not available; --- = Designated as an outlier
*Value = Value extrapolated beyond standard range
OOR = Out of Range; OOR> = Out of Range Above; OOR< = Out of Range Below
Exp Conc = Expected Concentration; Obs Conc = Observed Concentration
Conc in Range = Unknown sample concentrations within range where standards recovery is 70-130%
Conc In Range = 1.088 to 24427.692 (equivalent to 7.0 to 24788.0 FI - Bkgd)
Regression Type: Logistic - 5PL
Std. Curve: FI = 4.30437 + (41659 - 4.30437) / ((1 + (Conc / 2820.51)^-0.586108))^2.08908
FitProb. = 0.0011, ResVar. = 5.3306

## Sheet: Mo IL-3 (18)
File Name: C:\Documents and Settings\Administrator\Desktop\Yuejin\2023\01112023.rbx
Analyte: Mo IL-3 (18)
Acquisition Date: 11-Jan-2023, 01:00 PM
Reader Serial Number: LX10011098405
Plate ID:
RP1 PMT (Volts): 507.69
RP1 Target: 3672
Analyte	Type	Well	Outlier	Description	FI	FI - Bkgd	Std Dev	%CV	Conc in Range	Obs Conc	Exp Conc	(Obs/Exp) * 100	Dilution	Bead Count	Sampling Errors
Mo IL-3 (18)	B	G6	0		25	25	0	0					1
Mo IL-3 (18)	S1	A1	0		17325	17300	0	0	11463.3	11463.3	10754	107	1
Mo IL-3 (18)	S2	B1	0		8840	8815	0	0	2394.4	2394.4	2688.5	89	1
Mo IL-3 (18)	S3	C1	0		4328	4303	0	0	760.91	760.91	672.13	113	1
Mo IL-3 (18)	S4	D1	0		1333.5	1308.5	0	0	166.35	166.35	168.03	99	1
Mo IL-3 (18)	S5	E1	0		403	378	0	0	41.44	41.44	42.01	99	1
Mo IL-3 (18)	S6	F1	0		116	91	0	0	9.27	9.27	10.5	88	1
Mo IL-3 (18)	S7	G1	0		66.5	41.5	0	0	OOR <	4.15	2.63	158	1
Mo IL-3 (18)	S8	H1	0		29	4	0	0	OOR <	0.42	0.66	64	1
Mo IL-3 (18)	X1	A2	0		27.5	2.5	0	0	OOR <	*1.39			5
Mo IL-3 (18)	X2	A3	0		25	0	0	0	OOR <	*0.19			5
Mo IL-3 (18)	X3	A4	0		25	0	0	0	OOR <	*0.19			5
Mo IL-3 (18)	X4	A5	0		26	1	0	0	OOR <	*0.67			5
Mo IL-3 (18)	X5	A6	0		22.5	-2.5	0	0	OOR <	OOR <			5
Mo IL-3 (18)	X6	A7	0		131.5	106.5	0	0	54.52	54.52			5
Mo IL-3 (18)	X7	A8	0		25	0	0	0	OOR <	*0.19			5
Mo IL-3 (18)	X8	A9	0		25	0	0	0	OOR <	*0.19			5
Mo IL-3 (18)	X9	A10	0		24	-1	0	0	OOR <	OOR <			5
Mo IL-3 (18)	X10	A11	0		26	1	0	0	OOR <	*0.67			5
Mo IL-3 (18)	X11	A12	0		53	28	0	0	OOR <	13.96			5
Mo IL-3 (18)	X12	B2	0		27	2	0	0	OOR <	*1.15			5
Mo IL-3 (18)	X13	B3	0		58.5	33.5	0	0	OOR <	16.72			5
Mo IL-3 (18)	X14	B4	0		27	2	0	0	OOR <	*1.15			5
Mo IL-3 (18)	X15	B5	0		28	3	0	0	OOR <	*1.63			5
Mo IL-3 (18)	X16	B6	0		25	0	0	0	OOR <	*0.19			5
Mo IL-3 (18)	X17	B7	0		29	4	0	0	OOR <	2.11			5
Mo IL-3 (18)	X18	B8	0		26	1	0	0	OOR <	*0.67			5
Mo IL-3 (18)	X19	B9	0		28	3	0	0	OOR <	*1.63			5
Mo IL-3 (18)	X20	B10	0		26.5	1.5	0	0	OOR <	*0.91			5
Mo IL-3 (18)	X21	B11	0		45.5	20.5	0	0	OOR <	10.22			5
Mo IL-3 (18)	X22	B12	0		26.5	1.5	0	0	OOR <	*0.91			5
Mo IL-3 (18)	X23	C2	0		28	3	0	0	OOR <	*1.63			5
Mo IL-3 (18)	X24	C3	0		30.5	5.5	0	0	OOR <	2.84			5
Mo IL-3 (18)	X25	C4	0		26	1	0	0	OOR <	*0.67			5
Mo IL-3 (18)	X26	C5	0		30	5	0	0	OOR <	2.6			5
Mo IL-3 (18)	X27	C6	0		33	8	0	0	OOR <	4.05			5
Mo IL-3 (18)	X28	C7	0		27	2	0	0	OOR <	*1.15			5
Mo IL-3 (18)	X29	C8	0		27	2	0	0	OOR <	*1.15			5
Mo IL-3 (18)	X30	C9	0		25	0	0	0	OOR <	*0.19			5
Mo IL-3 (18)	X31	C10	0		***	***			***	***			5		1,4
Mo IL-3 (18)	X32	C11	0		23.5	-1.5	0	0	OOR <	OOR <			5
Mo IL-3 (18)	X33	C12	0		23	-2	0	0	OOR <	OOR <			5
Mo IL-3 (18)	X34	D2	0		38	13	0	0	OOR <	6.51			5
Mo IL-3 (18)	X35	D3	0		32.5	7.5	0	0	OOR <	3.81			5
Mo IL-3 (18)	X36	D4	0		25	0	0	0	OOR <	*0.19			5
Mo IL-3 (18)	X37	D5	0		24	-1	0	0	OOR <	OOR <			5
Mo IL-3 (18)	X38	D6	0		30	5	0	0	OOR <	2.6			5
Mo IL-3 (18)	X39	D7	0		29	4	0	0	OOR <	2.11			5
Mo IL-3 (18)	X40	D8	0		32	7	0	0	OOR <	3.57			5
Mo IL-3 (18)	X41	D9	0		29	4	0	0	OOR <	2.11			5
Mo IL-3 (18)	X42	D10	0		31	6	0	0	OOR <	3.08			5
Mo IL-3 (18)	X43	D11	0		28	3	0	0	OOR <	*1.63			5
Mo IL-3 (18)	X44	D12	0		25.5	0.5	0	0	OOR <	*0.43			5
Mo IL-3 (18)	X45	E2	0		27	2	0	0	OOR <	*1.15			5
Mo IL-3 (18)	X46	E3	0		25	0	0	0	OOR <	*0.19			5
Mo IL-3 (18)	X47	E4	0		16	-9	0	0	OOR <	OOR <			5
Mo IL-3 (18)	X48	E5	0		29.5	4.5	0	0	OOR <	2.35			5
Mo IL-3 (18)	X49	E6	0		611	586	0	0	334.14	334.14			5
Mo IL-3 (18)	X50	E7	0		26.5	1.5	0	0	OOR <	*0.91			5
Mo IL-3 (18)	X51	E8	0		26	1	0	0	OOR <	*0.67			5
Mo IL-3 (18)	X52	E9	0		31	6	0	0	OOR <	3.08			5		1,4
Mo IL-3 (18)	X53	E10	0		24	-1	0	0	OOR <	OOR <			5
Mo IL-3 (18)	X54	E11	0		26	1	0	0	OOR <	*0.67			5
Mo IL-3 (18)	X55	E12	0		23	-2	0	0	OOR <	OOR <			5
Mo IL-3 (18)	X56	F2	0		39	14	0	0	OOR <	7			5
Mo IL-3 (18)	X57	F3	0		35	10	0	0	OOR <	5.03			5
Mo IL-3 (18)	X58	F4	0		24	-1	0	0	OOR <	OOR <			5
Mo IL-3 (18)	X59	F5	0		31	6	0	0	OOR <	3.08			5
Mo IL-3 (18)	X60	F6	0		35	10	0	0	OOR <	5.03			5
Mo IL-3 (18)	X61	F7	0		28	3	0	0	OOR <	*1.63			5
Mo IL-3 (18)	X62	F8	0		30	5	0	0	OOR <	2.6			5
Mo IL-3 (18)	X63	F9	0		27	2	0	0	OOR <	*1.15			5
Mo IL-3 (18)	X64	F10	0		25	0	0	0	OOR <	*0.19			5
Mo IL-3 (18)	X65	F11	0		26	1	0	0	OOR <	*0.67			5
Mo IL-3 (18)	X66	F12	0		25	0	0	0	OOR <	*0.19			5
Mo IL-3 (18)	X67	G2	0		54.5	29.5	0	0	OOR <	14.71			5
Mo IL-3 (18)	X68	G3	0		28	3	0	0	OOR <	*1.63			5
Mo IL-3 (18)	X69	G4	0		25	0	0	0	OOR <	*0.19			5
Mo IL-3 (18)	X70	G5	0		41	16	0	0	OOR <	7.98			5
Mo IL-3 (18)	X71	G7	0		26.5	1.5	0	0	OOR <	*0.91			5
Mo IL-3 (18)	X72	G8	0		33	8	0	0	OOR <	4.05			5
Mo IL-3 (18)	X73	G9	0		244	219	0	0	115.77	115.77			5
Mo IL-3 (18)	X74	G10	0		21	-4	0	0	OOR <	OOR <			5
Mo IL-3 (18)	X75	G11	0		25.5	0.5	0	0	OOR <	*0.43			5
Mo IL-3 (18)	X76	G12	0		26	1	0	0	OOR <	*0.67			5
Mo IL-3 (18)	X77	H2	0		29	4	0	0	OOR <	2.11			5
Mo IL-3 (18)	X78	H3	0		26	1	0	0	OOR <	*0.67			5
Mo IL-3 (18)	X79	H4	0		30	5	0	0	OOR <	2.6			5
Mo IL-3 (18)	X80	H5	0		30	5	0	0	OOR <	2.6			5
Mo IL-3 (18)	X81	H6	0		36	11	0	0	OOR <	5.52			5
Mo IL-3 (18)	X82	H7	0		23	-2	0	0	OOR <	OOR <			5
Mo IL-3 (18)	X83	H8	0		27	2	0	0	OOR <	*1.15			5
Mo IL-3 (18)	X84	H9	0		22	-3	0	0	OOR <	OOR <			5
Mo IL-3 (18)	X85	H10	0		22.5	-2.5	0	0	OOR <	OOR <			5
Mo IL-3 (18)	X86	H11	0		26	1	0	0	OOR <	*0.67			5
Mo IL-3 (18)	X87	H12	0		25	0	0	0	OOR <	*0.19			5
Analyte	Type	Well	Outlier	Description	FI	FI - Bkgd	Std Dev	%CV	Conc in Range	Obs Conc	Exp Conc	(Obs/Exp) * 100	Dilution	Bead Count	Sampling Errors
Mo IL-3 (18)	B	G6	0		25	25							1	60
Mo IL-3 (18)	S1	A1	0		17325	17300			11463.3	11463.3	10754	107	1	54
Mo IL-3 (18)	S2	B1	0		8840	8815			2394.4	2394.4	2688.5	89	1	54
Mo IL-3 (18)	S3	C1	0		4328	4303			760.91	760.91	672.13	113	1	57
Mo IL-3 (18)	S4	D1	0		1333.5	1308.5			166.35	166.35	168.03	99	1	54
Mo IL-3 (18)	S5	E1	0		403	378			41.44	41.44	42.01	99	1	69
Mo IL-3 (18)	S6	F1	0		116	91			9.27	9.27	10.5	88	1	51
Mo IL-3 (18)	S7	G1	0		66.5	41.5			OOR <	4.15	2.63	158	1	72
Mo IL-3 (18)	S8	H1	0		29	4			OOR <	0.42	0.66	64	1	75
Mo IL-3 (18)	X1	A2	0		27.5	2.5			OOR <	*1.39			5	64
Mo IL-3 (18)	X2	A3	0		25	0			OOR <	*0.19			5	75
Mo IL-3 (18)	X3	A4	0		25	0			OOR <	*0.19			5	63
Mo IL-3 (18)	X4	A5	0		26	1			OOR <	*0.67			5	57
Mo IL-3 (18)	X5	A6	0		22.5	-2.5			OOR <	OOR <			5	54
Mo IL-3 (18)	X6	A7	0		131.5	106.5			54.52	54.52			5	50
Mo IL-3 (18)	X7	A8	0		25	0			OOR <	*0.19			5	53
Mo IL-3 (18)	X8	A9	0		25	0			OOR <	*0.19			5	59
Mo IL-3 (18)	X9	A10	0		24	-1			OOR <	OOR <			5	76
Mo IL-3 (18)	X10	A11	0		26	1			OOR <	*0.67			5	59
Mo IL-3 (18)	X11	A12	0		53	28			OOR <	13.96			5	60
Mo IL-3 (18)	X12	B2	0		27	2			OOR <	*1.15			5	66
Mo IL-3 (18)	X13	B3	0		58.5	33.5			OOR <	16.72			5	50
Mo IL-3 (18)	X14	B4	0		27	2			OOR <	*1.15			5	68
Mo IL-3 (18)	X15	B5	0		28	3			OOR <	*1.63			5	50
Mo IL-3 (18)	X16	B6	0		25	0			OOR <	*0.19			5	52
Mo IL-3 (18)	X17	B7	0		29	4			OOR <	2.11			5	81
Mo IL-3 (18)	X18	B8	0		26	1			OOR <	*0.67			5	50
Mo IL-3 (18)	X19	B9	0		28	3			OOR <	*1.63			5	71
Mo IL-3 (18)	X20	B10	0		26.5	1.5			OOR <	*0.91			5	50
Mo IL-3 (18)	X21	B11	0		45.5	20.5			OOR <	10.22			5	50
Mo IL-3 (18)	X22	B12	0		26.5	1.5			OOR <	*0.91			5	72
Mo IL-3 (18)	X23	C2	0		28	3			OOR <	*1.63			5	50
Mo IL-3 (18)	X24	C3	0		30.5	5.5			OOR <	2.84			5	80
Mo IL-3 (18)	X25	C4	0		26	1			OOR <	*0.67			5	55
Mo IL-3 (18)	X26	C5	0		30	5			OOR <	2.6			5	57
Mo IL-3 (18)	X27	C6	0		33	8			OOR <	4.05			5	66
Mo IL-3 (18)	X28	C7	0		27	2			OOR <	*1.15			5	57
Mo IL-3 (18)	X29	C8	0		27	2			OOR <	*1.15			5	68
Mo IL-3 (18)	X30	C9	0		25	0			OOR <	*0.19			5	68
Mo IL-3 (18)	X31	C10	0		***	***			***	***			5		1,4
Mo IL-3 (18)	X32	C11	0		23.5	-1.5			OOR <	OOR <			5	76
Mo IL-3 (18)	X33	C12	0		23	-2			OOR <	OOR <			5	61
Mo IL-3 (18)	X34	D2	0		38	13			OOR <	6.51			5	51
Mo IL-3 (18)	X35	D3	0		32.5	7.5			OOR <	3.81			5	50
Mo IL-3 (18)	X36	D4	0		25	0			OOR <	*0.19			5	67
Mo IL-3 (18)	X37	D5	0		24	-1			OOR <	OOR <			5	57
Mo IL-3 (18)	X38	D6	0		30	5			OOR <	2.6			5	77
Mo IL-3 (18)	X39	D7	0		29	4			OOR <	2.11			5	63
Mo IL-3 (18)	X40	D8	0		32	7			OOR <	3.57			5	50
Mo IL-3 (18)	X41	D9	0		29	4			OOR <	2.11			5	58
Mo IL-3 (18)	X42	D10	0		31	6			OOR <	3.08			5	55
Mo IL-3 (18)	X43	D11	0		28	3			OOR <	*1.63			5	67
Mo IL-3 (18)	X44	D12	0		25.5	0.5			OOR <	*0.43			5	62
Mo IL-3 (18)	X45	E2	0		27	2			OOR <	*1.15			5	50
Mo IL-3 (18)	X46	E3	0		25	0			OOR <	*0.19			5	63
Mo IL-3 (18)	X47	E4	0		16	-9			OOR <	OOR <			5	55
Mo IL-3 (18)	X48	E5	0		29.5	4.5			OOR <	2.35			5	56
Mo IL-3 (18)	X49	E6	0		611	586			334.14	334.14			5	50
Mo IL-3 (18)	X50	E7	0		26.5	1.5			OOR <	*0.91			5	64
Mo IL-3 (18)	X51	E8	0		26	1			OOR <	*0.67			5	69
Mo IL-3 (18)	X52	E9	0		31	6			OOR <	3.08			5	1	1,4
Mo IL-3 (18)	X53	E10	0		24	-1			OOR <	OOR <			5	58
Mo IL-3 (18)	X54	E11	0		26	1			OOR <	*0.67			5	65
Mo IL-3 (18)	X55	E12	0		23	-2			OOR <	OOR <			5	55
Mo IL-3 (18)	X56	F2	0		39	14			OOR <	7			5	64
Mo IL-3 (18)	X57	F3	0		35	10			OOR <	5.03			5	58
Mo IL-3 (18)	X58	F4	0		24	-1			OOR <	OOR <			5	50
Mo IL-3 (18)	X59	F5	0		31	6			OOR <	3.08			5	75
Mo IL-3 (18)	X60	F6	0		35	10			OOR <	5.03			5	61
Mo IL-3 (18)	X61	F7	0		28	3			OOR <	*1.63			5	57
Mo IL-3 (18)	X62	F8	0		30	5			OOR <	2.6			5	65
Mo IL-3 (18)	X63	F9	0		27	2			OOR <	*1.15			5	61
Mo IL-3 (18)	X64	F10	0		25	0			OOR <	*0.19			5	67
Mo IL-3 (18)	X65	F11	0		26	1			OOR <	*0.67			5	57
Mo IL-3 (18)	X66	F12	0		25	0			OOR <	*0.19			5	53
Mo IL-3 (18)	X67	G2	0		54.5	29.5			OOR <	14.71			5	166
Mo IL-3 (18)	X68	G3	0		28	3			OOR <	*1.63			5	66
Mo IL-3 (18)	X69	G4	0		25	0			OOR <	*0.19			5	67
Mo IL-3 (18)	X70	G5	0		41	16			OOR <	7.98			5	51
Mo IL-3 (18)	X71	G7	0		26.5	1.5			OOR <	*0.91			5	70
Mo IL-3 (18)	X72	G8	0		33	8			OOR <	4.05			5	65
Mo IL-3 (18)	X73	G9	0		244	219			115.77	115.77			5	57
Mo IL-3 (18)	X74	G10	0		21	-4			OOR <	OOR <			5	73
Mo IL-3 (18)	X75	G11	0		25.5	0.5			OOR <	*0.43			5	56
Mo IL-3 (18)	X76	G12	0		26	1			OOR <	*0.67			5	50
Mo IL-3 (18)	X77	H2	0		29	4			OOR <	2.11			5	60
Mo IL-3 (18)	X78	H3	0		26	1			OOR <	*0.67			5	70
Mo IL-3 (18)	X79	H4	0		30	5			OOR <	2.6			5	55
Mo IL-3 (18)	X80	H5	0		30	5			OOR <	2.6			5	63
Mo IL-3 (18)	X81	H6	0		36	11			OOR <	5.52			5	63
Mo IL-3 (18)	X82	H7	0		23	-2			OOR <	OOR <			5	53
Mo IL-3 (18)	X83	H8	0		27	2			OOR <	*1.15			5	57
Mo IL-3 (18)	X84	H9	0		22	-3			OOR <	OOR <			5	70
Mo IL-3 (18)	X85	H10	0		22.5	-2.5			OOR <	OOR <			5	60
Mo IL-3 (18)	X86	H11	0		26	1			OOR <	*0.67			5	56
Mo IL-3 (18)	X87	H12	0		25	0			OOR <	*0.19			5	66
Sampling Errors: 1 - Low bead #; 2 - Agg beads; 3 - Classify %; 4 - Region selection; 5 - Platform temperature
*** = Value not available; --- = Designated as an outlier
*Value = Value extrapolated beyond standard range
OOR = Out of Range; OOR> = Out of Range Above; OOR< = Out of Range Below
Exp Conc = Expected Concentration; Obs Conc = Observed Concentration
Conc in Range = Unknown sample concentrations within range where standards recovery is 70-130%
Conc In Range = 9.269 to 11463.324 (equivalent to 91.0 to 17300.0 FI - Bkgd)
Regression Type: Logistic - 5PL
Std. Curve: FI = -0.41178 + (33174.4 + 0.41178) / ((1 + (Conc / 3298.42)^-0.595303))^1.67118
FitProb. = 0.0004, ResVar. = 6.1569

## Sheet: Mo IL-4 (39)
File Name: C:\Documents and Settings\Administrator\Desktop\Yuejin\2023\01112023.rbx
Analyte: Mo IL-4 (39)
Acquisition Date: 11-Jan-2023, 01:00 PM
Reader Serial Number: LX10011098405
Plate ID:
RP1 PMT (Volts): 507.69
RP1 Target: 3672
Analyte	Type	Well	Outlier	Description	FI	FI - Bkgd	Std Dev	%CV	Conc in Range	Obs Conc	Exp Conc	(Obs/Exp) * 100	Dilution	Bead Count	Sampling Errors
Mo IL-4 (39)	B	G6	0		23.5	23.5	0	0					1
Mo IL-4 (39)	S1	A1	0		19235.5	19212	0	0	OOR >	14195.3	8854	160	1
Mo IL-4 (39)	S2	B1	0		5670	5646.5	0	0	OOR >	1357.9	2213.5	61	1
Mo IL-4 (39)	S3	C1	0		4588	4564.5	0	0	OOR >	957.23	553.38	173	1
Mo IL-4 (39)	S4	D1	0		1389.5	1366	0	0	163.15	163.15	138.34	118	1
Mo IL-4 (39)	S5	E1	0		411	387.5	0	0	33.89	33.89	34.59	98	1
Mo IL-4 (39)	S6	F1	0		126	102.5	0	0	7.87	7.87	8.65	91	1
Mo IL-4 (39)	S7	G1	0		51	27.5	0	0	2.11	2.11	2.16	98	1
Mo IL-4 (39)	S8	H1	0		31	7.5	0	0	0.61	0.61	0.54	113	1
Mo IL-4 (39)	X1	A2	0		22	-1.5	0	0	OOR <	OOR <			5
Mo IL-4 (39)	X2	A3	0		21	-2.5	0	0	OOR <	OOR <			5
Mo IL-4 (39)	X3	A4	0		21	-2.5	0	0	OOR <	OOR <			5
Mo IL-4 (39)	X4	A5	0		22.5	-1	0	0	OOR <	OOR <			5
Mo IL-4 (39)	X5	A6	0		22	-1.5	0	0	OOR <	OOR <			5
Mo IL-4 (39)	X6	A7	0		22	-1.5	0	0	OOR <	OOR <			5
Mo IL-4 (39)	X7	A8	0		20	-3.5	0	0	OOR <	OOR <			5
Mo IL-4 (39)	X8	A9	0		18	-5.5	0	0	OOR <	OOR <			5
Mo IL-4 (39)	X9	A10	0		22	-1.5	0	0	OOR <	OOR <			5
Mo IL-4 (39)	X10	A11	0		17	-6.5	0	0	OOR <	OOR <			5
Mo IL-4 (39)	X11	A12	0		21.5	-2	0	0	OOR <	OOR <			5
Mo IL-4 (39)	X12	B2	0		26	2.5	0	0	OOR <	*1.00			5
Mo IL-4 (39)	X13	B3	0		27	3.5	0	0	OOR <	*1.43			5
Mo IL-4 (39)	X14	B4	0		26	2.5	0	0	OOR <	*1.00			5
Mo IL-4 (39)	X15	B5	0		25.5	2	0	0	OOR <	*0.77			5
Mo IL-4 (39)	X16	B6	0		19	-4.5	0	0	OOR <	OOR <			5
Mo IL-4 (39)	X17	B7	0		19	-4.5	0	0	OOR <	OOR <			5
Mo IL-4 (39)	X18	B8	0		20	-3.5	0	0	OOR <	OOR <			5
Mo IL-4 (39)	X19	B9	0		20	-3.5	0	0	OOR <	OOR <			5
Mo IL-4 (39)	X20	B10	0		23	-0.5	0	0	OOR <	OOR <			5
Mo IL-4 (39)	X21	B11	0		25	1.5	0	0	OOR <	*0.52			5
Mo IL-4 (39)	X22	B12	0		22	-1.5	0	0	OOR <	OOR <			5
Mo IL-4 (39)	X23	C2	0		22	-1.5	0	0	OOR <	OOR <			5
Mo IL-4 (39)	X24	C3	0		26	2.5	0	0	OOR <	*1.00			5
Mo IL-4 (39)	X25	C4	0		22	-1.5	0	0	OOR <	OOR <			5
Mo IL-4 (39)	X26	C5	0		22	-1.5	0	0	OOR <	OOR <			5
Mo IL-4 (39)	X27	C6	0		26.5	3	0	0	OOR <	*1.22			5
Mo IL-4 (39)	X28	C7	0		22	-1.5	0	0	OOR <	OOR <			5
Mo IL-4 (39)	X29	C8	0		21	-2.5	0	0	OOR <	OOR <			5
Mo IL-4 (39)	X30	C9	0		22	-1.5	0	0	OOR <	OOR <			5
Mo IL-4 (39)	X31	C10	0		22	-1.5	0	0	OOR <	OOR <			5		1,4
Mo IL-4 (39)	X32	C11	0		21	-2.5	0	0	OOR <	OOR <			5
Mo IL-4 (39)	X33	C12	0		22	-1.5	0	0	OOR <	OOR <			5
Mo IL-4 (39)	X34	D2	0		28	4.5	0	0	OOR <	*1.85			5
Mo IL-4 (39)	X35	D3	0		24	0.5	0	0	OOR <	OOR <			5
Mo IL-4 (39)	X36	D4	0		23	-0.5	0	0	OOR <	OOR <			5
Mo IL-4 (39)	X37	D5	0		26	2.5	0	0	OOR <	*1.00			5
Mo IL-4 (39)	X38	D6	0		25	1.5	0	0	OOR <	*0.52			5
Mo IL-4 (39)	X39	D7	0		26	2.5	0	0	OOR <	*1.00			5
Mo IL-4 (39)	X40	D8	0		27	3.5	0	0	OOR <	*1.43			5
Mo IL-4 (39)	X41	D9	0		25	1.5	0	0	OOR <	*0.52			5
Mo IL-4 (39)	X42	D10	0		27	3.5	0	0	OOR <	*1.43			5
Mo IL-4 (39)	X43	D11	0		24	0.5	0	0	OOR <	OOR <			5
Mo IL-4 (39)	X44	D12	0		35	11.5	0	0	4.59	4.59			5
Mo IL-4 (39)	X45	E2	0		24	0.5	0	0	OOR <	OOR <			5
Mo IL-4 (39)	X46	E3	0		27	3.5	0	0	OOR <	*1.43			5
Mo IL-4 (39)	X47	E4	0		13	-10.5	0	0	OOR <	OOR <			5
Mo IL-4 (39)	X48	E5	0		24	0.5	0	0	OOR <	OOR <			5
Mo IL-4 (39)	X49	E6	0		32	8.5	0	0	3.44	3.44			5
Mo IL-4 (39)	X50	E7	0		22	-1.5	0	0	OOR <	OOR <			5
Mo IL-4 (39)	X51	E8	0		21.5	-2	0	0	OOR <	OOR <			5
Mo IL-4 (39)	X52	E9	0		27	3.5	0	0	OOR <	*1.43			5		1,4
Mo IL-4 (39)	X53	E10	0		22	-1.5	0	0	OOR <	OOR <			5
Mo IL-4 (39)	X54	E11	0		21	-2.5	0	0	OOR <	OOR <			5
Mo IL-4 (39)	X55	E12	0		19.5	-4	0	0	OOR <	OOR <			5
Mo IL-4 (39)	X56	F2	0		48.5	25	0	0	9.64	9.64			5
Mo IL-4 (39)	X57	F3	0		29	5.5	0	0	OOR <	*2.26			5
Mo IL-4 (39)	X58	F4	0		29	5.5	0	0	OOR <	*2.26			5
Mo IL-4 (39)	X59	F5	0		27	3.5	0	0	OOR <	*1.43			5
Mo IL-4 (39)	X60	F6	0		29.5	6	0	0	OOR <	*2.46			5
Mo IL-4 (39)	X61	F7	0		24	0.5	0	0	OOR <	OOR <			5
Mo IL-4 (39)	X62	F8	0		24	0.5	0	0	OOR <	OOR <			5
Mo IL-4 (39)	X63	F9	0		23	-0.5	0	0	OOR <	OOR <			5
Mo IL-4 (39)	X64	F10	0		26	2.5	0	0	OOR <	*1.00			5
Mo IL-4 (39)	X65	F11	0		24	0.5	0	0	OOR <	OOR <			5
Mo IL-4 (39)	X66	F12	0		23	-0.5	0	0	OOR <	OOR <			5
Mo IL-4 (39)	X67	G2	0		39	15.5	0	0	6.1	6.1			5
Mo IL-4 (39)	X68	G3	0		25	1.5	0	0	OOR <	*0.52			5
Mo IL-4 (39)	X69	G4	0		22	-1.5	0	0	OOR <	OOR <			5
Mo IL-4 (39)	X70	G5	0		44	20.5	0	0	7.96	7.96			5
Mo IL-4 (39)	X71	G7	0		27	3.5	0	0	OOR <	*1.43			5
Mo IL-4 (39)	X72	G8	0		23	-0.5	0	0	OOR <	OOR <			5
Mo IL-4 (39)	X73	G9	0		20	-3.5	0	0	OOR <	OOR <			5
Mo IL-4 (39)	X74	G10	0		21	-2.5	0	0	OOR <	OOR <			5
Mo IL-4 (39)	X75	G11	0		21	-2.5	0	0	OOR <	OOR <			5
Mo IL-4 (39)	X76	G12	0		21	-2.5	0	0	OOR <	OOR <			5
Mo IL-4 (39)	X77	H2	0		26	2.5	0	0	OOR <	*1.00			5
Mo IL-4 (39)	X78	H3	0		23	-0.5	0	0	OOR <	OOR <			5
Mo IL-4 (39)	X79	H4	0		25	1.5	0	0	OOR <	*0.52			5
Mo IL-4 (39)	X80	H5	0		25	1.5	0	0	OOR <	*0.52			5
Mo IL-4 (39)	X81	H6	0		31	7.5	0	0	3.05	3.05			5
Mo IL-4 (39)	X82	H7	0		22	-1.5	0	0	OOR <	OOR <			5
Mo IL-4 (39)	X83	H8	0		24	0.5	0	0	OOR <	OOR <			5
Mo IL-4 (39)	X84	H9	0		19	-4.5	0	0	OOR <	OOR <			5
Mo IL-4 (39)	X85	H10	0		18	-5.5	0	0	OOR <	OOR <			5
Mo IL-4 (39)	X86	H11	0		21	-2.5	0	0	OOR <	OOR <			5
Mo IL-4 (39)	X87	H12	0		20	-3.5	0	0	OOR <	OOR <			5
Analyte	Type	Well	Outlier	Description	FI	FI - Bkgd	Std Dev	%CV	Conc in Range	Obs Conc	Exp Conc	(Obs/Exp) * 100	Dilution	Bead Count	Sampling Errors
Mo IL-4 (39)	B	G6	0		23.5	23.5							1	80
Mo IL-4 (39)	S1	A1	0		19235.5	19212			OOR >	14195.3	8854	160	1	64
Mo IL-4 (39)	S2	B1	0		5670	5646.5			OOR >	1357.9	2213.5	61	1	58
Mo IL-4 (39)	S3	C1	0		4588	4564.5			OOR >	957.23	553.38	173	1	75
Mo IL-4 (39)	S4	D1	0		1389.5	1366			163.15	163.15	138.34	118	1	62
Mo IL-4 (39)	S5	E1	0		411	387.5			33.89	33.89	34.59	98	1	75
Mo IL-4 (39)	S6	F1	0		126	102.5			7.87	7.87	8.65	91	1	73
Mo IL-4 (39)	S7	G1	0		51	27.5			2.11	2.11	2.16	98	1	83
Mo IL-4 (39)	S8	H1	0		31	7.5			0.61	0.61	0.54	113	1	63
Mo IL-4 (39)	X1	A2	0		22	-1.5			OOR <	OOR <			5	73
Mo IL-4 (39)	X2	A3	0		21	-2.5			OOR <	OOR <			5	71
Mo IL-4 (39)	X3	A4	0		21	-2.5			OOR <	OOR <			5	69
Mo IL-4 (39)	X4	A5	0		22.5	-1			OOR <	OOR <			5	56
Mo IL-4 (39)	X5	A6	0		22	-1.5			OOR <	OOR <			5	82
Mo IL-4 (39)	X6	A7	0		22	-1.5			OOR <	OOR <			5	68
Mo IL-4 (39)	X7	A8	0		20	-3.5			OOR <	OOR <			5	62
Mo IL-4 (39)	X8	A9	0		18	-5.5			OOR <	OOR <			5	53
Mo IL-4 (39)	X9	A10	0		22	-1.5			OOR <	OOR <			5	65
Mo IL-4 (39)	X10	A11	0		17	-6.5			OOR <	OOR <			5	71
Mo IL-4 (39)	X11	A12	0		21.5	-2			OOR <	OOR <			5	74
Mo IL-4 (39)	X12	B2	0		26	2.5			OOR <	*1.00			5	67
Mo IL-4 (39)	X13	B3	0		27	3.5			OOR <	*1.43			5	73
Mo IL-4 (39)	X14	B4	0		26	2.5			OOR <	*1.00			5	66
Mo IL-4 (39)	X15	B5	0		25.5	2			OOR <	*0.77			5	68
Mo IL-4 (39)	X16	B6	0		19	-4.5			OOR <	OOR <			5	65
Mo IL-4 (39)	X17	B7	0		19	-4.5			OOR <	OOR <			5	65
Mo IL-4 (39)	X18	B8	0		20	-3.5			OOR <	OOR <			5	59
Mo IL-4 (39)	X19	B9	0		20	-3.5			OOR <	OOR <			5	65
Mo IL-4 (39)	X20	B10	0		23	-0.5			OOR <	OOR <			5	65
Mo IL-4 (39)	X21	B11	0		25	1.5			OOR <	*0.52			5	72
Mo IL-4 (39)	X22	B12	0		22	-1.5			OOR <	OOR <			5	66
Mo IL-4 (39)	X23	C2	0		22	-1.5			OOR <	OOR <			5	84
Mo IL-4 (39)	X24	C3	0		26	2.5			OOR <	*1.00			5	65
Mo IL-4 (39)	X25	C4	0		22	-1.5			OOR <	OOR <			5	62
Mo IL-4 (39)	X26	C5	0		22	-1.5			OOR <	OOR <			5	70
Mo IL-4 (39)	X27	C6	0		26.5	3			OOR <	*1.22			5	86
Mo IL-4 (39)	X28	C7	0		22	-1.5			OOR <	OOR <			5	50
Mo IL-4 (39)	X29	C8	0		21	-2.5			OOR <	OOR <			5	71
Mo IL-4 (39)	X30	C9	0		22	-1.5			OOR <	OOR <			5	81
Mo IL-4 (39)	X31	C10	0		22	-1.5			OOR <	OOR <			5	566	1,4
Mo IL-4 (39)	X32	C11	0		21	-2.5			OOR <	OOR <			5	77
Mo IL-4 (39)	X33	C12	0		22	-1.5			OOR <	OOR <			5	71
Mo IL-4 (39)	X34	D2	0		28	4.5			OOR <	*1.85			5	60
Mo IL-4 (39)	X35	D3	0		24	0.5			OOR <	OOR <			5	59
Mo IL-4 (39)	X36	D4	0		23	-0.5			OOR <	OOR <			5	55
Mo IL-4 (39)	X37	D5	0		26	2.5			OOR <	*1.00			5	82
Mo IL-4 (39)	X38	D6	0		25	1.5			OOR <	*0.52			5	74
Mo IL-4 (39)	X39	D7	0		26	2.5			OOR <	*1.00			5	90
Mo IL-4 (39)	X40	D8	0		27	3.5			OOR <	*1.43			5	73
Mo IL-4 (39)	X41	D9	0		25	1.5			OOR <	*0.52			5	64
Mo IL-4 (39)	X42	D10	0		27	3.5			OOR <	*1.43			5	77
Mo IL-4 (39)	X43	D11	0		24	0.5			OOR <	OOR <			5	76
Mo IL-4 (39)	X44	D12	0		35	11.5			4.59	4.59			5	68
Mo IL-4 (39)	X45	E2	0		24	0.5			OOR <	OOR <			5	61
Mo IL-4 (39)	X46	E3	0		27	3.5			OOR <	*1.43			5	69
Mo IL-4 (39)	X47	E4	0		13	-10.5			OOR <	OOR <			5	91
Mo IL-4 (39)	X48	E5	0		24	0.5			OOR <	OOR <			5	63
Mo IL-4 (39)	X49	E6	0		32	8.5			3.44	3.44			5	71
Mo IL-4 (39)	X50	E7	0		22	-1.5			OOR <	OOR <			5	80
Mo IL-4 (39)	X51	E8	0		21.5	-2			OOR <	OOR <			5	70
Mo IL-4 (39)	X52	E9	0		27	3.5			OOR <	*1.43			5	688	1,4
Mo IL-4 (39)	X53	E10	0		22	-1.5			OOR <	OOR <			5	75
Mo IL-4 (39)	X54	E11	0		21	-2.5			OOR <	OOR <			5	55
Mo IL-4 (39)	X55	E12	0		19.5	-4			OOR <	OOR <			5	76
Mo IL-4 (39)	X56	F2	0		48.5	25			9.64	9.64			5	78
Mo IL-4 (39)	X57	F3	0		29	5.5			OOR <	*2.26			5	86
Mo IL-4 (39)	X58	F4	0		29	5.5			OOR <	*2.26			5	66
Mo IL-4 (39)	X59	F5	0		27	3.5			OOR <	*1.43			5	81
Mo IL-4 (39)	X60	F6	0		29.5	6			OOR <	*2.46			5	64
Mo IL-4 (39)	X61	F7	0		24	0.5			OOR <	OOR <			5	60
Mo IL-4 (39)	X62	F8	0		24	0.5			OOR <	OOR <			5	71
Mo IL-4 (39)	X63	F9	0		23	-0.5			OOR <	OOR <			5	73
Mo IL-4 (39)	X64	F10	0		26	2.5			OOR <	*1.00			5	78
Mo IL-4 (39)	X65	F11	0		24	0.5			OOR <	OOR <			5	73
Mo IL-4 (39)	X66	F12	0		23	-0.5			OOR <	OOR <			5	80
Mo IL-4 (39)	X67	G2	0		39	15.5			6.1	6.1			5	236
Mo IL-4 (39)	X68	G3	0		25	1.5			OOR <	*0.52			5	71
Mo IL-4 (39)	X69	G4	0		22	-1.5			OOR <	OOR <			5	81
Mo IL-4 (39)	X70	G5	0		44	20.5			7.96	7.96			5	63
Mo IL-4 (39)	X71	G7	0		27	3.5			OOR <	*1.43			5	66
Mo IL-4 (39)	X72	G8	0		23	-0.5			OOR <	OOR <			5	76
Mo IL-4 (39)	X73	G9	0		20	-3.5			OOR <	OOR <			5	55
Mo IL-4 (39)	X74	G10	0		21	-2.5			OOR <	OOR <			5	81
Mo IL-4 (39)	X75	G11	0		21	-2.5			OOR <	OOR <			5	77
Mo IL-4 (39)	X76	G12	0		21	-2.5			OOR <	OOR <			5	82
Mo IL-4 (39)	X77	H2	0		26	2.5			OOR <	*1.00			5	64
Mo IL-4 (39)	X78	H3	0		23	-0.5			OOR <	OOR <			5	105
Mo IL-4 (39)	X79	H4	0		25	1.5			OOR <	*0.52			5	74
Mo IL-4 (39)	X80	H5	0		25	1.5			OOR <	*0.52			5	60
Mo IL-4 (39)	X81	H6	0		31	7.5			3.05	3.05			5	76
Mo IL-4 (39)	X82	H7	0		22	-1.5			OOR <	OOR <			5	78
Mo IL-4 (39)	X83	H8	0		24	0.5			OOR <	OOR <			5	89
Mo IL-4 (39)	X84	H9	0		19	-4.5			OOR <	OOR <			5	95
Mo IL-4 (39)	X85	H10	0		18	-5.5			OOR <	OOR <			5	72
Mo IL-4 (39)	X86	H11	0		21	-2.5			OOR <	OOR <			5	71
Mo IL-4 (39)	X87	H12	0		20	-3.5			OOR <	OOR <			5	85
Sampling Errors: 1 - Low bead #; 2 - Agg beads; 3 - Classify %; 4 - Region selection; 5 - Platform temperature
*** = Value not available; --- = Designated as an outlier
*Value = Value extrapolated beyond standard range
OOR = Out of Range; OOR> = Out of Range Above; OOR< = Out of Range Below
Exp Conc = Expected Concentration; Obs Conc = Observed Concentration
Conc in Range = Unknown sample concentrations within range where standards recovery is 70-130%
Conc In Range = 0.611 to 163.152 (equivalent to 7.5 to 1366.0 FI - Bkgd)
Regression Type: Logistic - 5PL
Std. Curve: FI = 0.681548 + (402869 - 0.681548) / ((1 + (Conc / 34.5653)^-0.171772))^10
FitProb. = 0.0000, ResVar. = 37.7726

## Sheet: Mo IL-5 (52)
File Name: C:\Documents and Settings\Administrator\Desktop\Yuejin\2023\01112023.rbx
Analyte: Mo IL-5 (52)
Acquisition Date: 11-Jan-2023, 01:00 PM
Reader Serial Number: LX10011098405
Plate ID:
RP1 PMT (Volts): 507.69
RP1 Target: 3672
Analyte	Type	Well	Outlier	Description	FI	FI - Bkgd	Std Dev	%CV	Conc in Range	Obs Conc	Exp Conc	(Obs/Exp) * 100	Dilution	Bead Count	Sampling Errors
Mo IL-5 (52)	B	G6	0		13.5	13.5	0	0					1
Mo IL-5 (52)	S1	A1	0		24290.5	24277	0	0	OOR >	20183.6	15187	133	1
Mo IL-5 (52)	S2	B1	0		8692.5	8679	0	0	OOR >	2657.73	3796.75	70	1
Mo IL-5 (52)	S3	C1	0		6026	6012.5	0	0	OOR >	1490.12	949.19	157	1
Mo IL-5 (52)	S4	D1	0		1493	1479.5	0	0	241.45	241.45	237.3	102	1
Mo IL-5 (52)	S5	E1	0		361.5	348	0	0	54.66	54.66	59.32	92	1
Mo IL-5 (52)	S6	F1	0		101.5	88	0	0	16.38	16.38	14.83	110	1
Mo IL-5 (52)	S7	G1	0		25	11.5	0	0	3.17	3.17	3.71	85	1
Mo IL-5 (52)	S8	H1	0		18	4.5	0	0	OOR <	1.29	0.93	139	1
Mo IL-5 (52)	X1	A2	0		19	5.5	0	0	OOR <	8.06			5
Mo IL-5 (52)	X2	A3	0		28.5	15	0	0	19.72	19.72			5
Mo IL-5 (52)	X3	A4	0		16	2.5	0	0	OOR <	*2.28			5
Mo IL-5 (52)	X4	A5	0		14	0.5	0	0	OOR <	OOR <			5
Mo IL-5 (52)	X5	A6	0		34	20.5	0	0	25.37	25.37			5
Mo IL-5 (52)	X6	A7	0		16	2.5	0	0	OOR <	*2.28			5
Mo IL-5 (52)	X7	A8	0		19	5.5	0	0	OOR <	8.06			5
Mo IL-5 (52)	X8	A9	0		17	3.5	0	0	OOR <	*4.64			5
Mo IL-5 (52)	X9	A10	0		19	5.5	0	0	OOR <	8.06			5
Mo IL-5 (52)	X10	A11	0		16	2.5	0	0	OOR <	*2.28			5
Mo IL-5 (52)	X11	A12	0		19	5.5	0	0	OOR <	8.06			5
Mo IL-5 (52)	X12	B2	0		18	4.5	0	0	OOR <	6.46			5
Mo IL-5 (52)	X13	B3	0		309	295.5	0	0	234.82	234.82			5
Mo IL-5 (52)	X14	B4	0		120	106.5	0	0	96	96			5
Mo IL-5 (52)	X15	B5	0		206.5	193	0	0	160.04	160.04			5
Mo IL-5 (52)	X16	B6	0		14	0.5	0	0	OOR <	OOR <			5
Mo IL-5 (52)	X17	B7	0		16	2.5	0	0	OOR <	*2.28			5
Mo IL-5 (52)	X18	B8	0		20	6.5	0	0	OOR <	9.53			5
Mo IL-5 (52)	X19	B9	0		17	3.5	0	0	OOR <	*4.64			5
Mo IL-5 (52)	X20	B10	0		22	8.5	0	0	OOR <	12.21			5
Mo IL-5 (52)	X21	B11	0		25	11.5	0	0	15.84	15.84			5
Mo IL-5 (52)	X22	B12	0		14	0.5	0	0	OOR <	OOR <			5
Mo IL-5 (52)	X23	C2	0		26	12.5	0	0	16.98	16.98			5
Mo IL-5 (52)	X24	C3	0		23	9.5	0	0	OOR <	13.46			5
Mo IL-5 (52)	X25	C4	0		21	7.5	0	0	OOR <	10.9			5
Mo IL-5 (52)	X26	C5	0		22	8.5	0	0	OOR <	12.21			5
Mo IL-5 (52)	X27	C6	0		32.5	19	0	0	23.87	23.87			5
Mo IL-5 (52)	X28	C7	0		16	2.5	0	0	OOR <	*2.28			5
Mo IL-5 (52)	X29	C8	0		17	3.5	0	0	OOR <	*4.64			5
Mo IL-5 (52)	X30	C9	0		19	5.5	0	0	OOR <	8.06			5
Mo IL-5 (52)	X31	C10	0		262	248.5	0	0	200.53	200.53			5		1,4
Mo IL-5 (52)	X32	C11	0		20	6.5	0	0	OOR <	9.53			5
Mo IL-5 (52)	X33	C12	0		17	3.5	0	0	OOR <	*4.64			5
Mo IL-5 (52)	X34	D2	0		24	10.5	0	0	OOR <	14.67			5
Mo IL-5 (52)	X35	D3	0		17	3.5	0	0	OOR <	*4.64			5
Mo IL-5 (52)	X36	D4	0		17	3.5	0	0	OOR <	*4.64			5
Mo IL-5 (52)	X37	D5	0		16	2.5	0	0	OOR <	*2.28			5
Mo IL-5 (52)	X38	D6	0		28.5	15	0	0	19.72	19.72			5
Mo IL-5 (52)	X39	D7	0		20	6.5	0	0	OOR <	9.53			5
Mo IL-5 (52)	X40	D8	0		28	14.5	0	0	19.19	19.19			5
Mo IL-5 (52)	X41	D9	0		27	13.5	0	0	18.09	18.09			5
Mo IL-5 (52)	X42	D10	0		46.5	33	0	0	37.06	37.06			5
Mo IL-5 (52)	X43	D11	0		16	2.5	0	0	OOR <	*2.28			5
Mo IL-5 (52)	X44	D12	0		17	3.5	0	0	OOR <	*4.64			5
Mo IL-5 (52)	X45	E2	0		21	7.5	0	0	OOR <	10.9			5
Mo IL-5 (52)	X46	E3	0		20	6.5	0	0	OOR <	9.53			5
Mo IL-5 (52)	X47	E4	0		14	0.5	0	0	OOR <	OOR <			5
Mo IL-5 (52)	X48	E5	0		32	18.5	0	0	23.37	23.37			5
Mo IL-5 (52)	X49	E6	0		34	20.5	0	0	25.37	25.37			5
Mo IL-5 (52)	X50	E7	0		23	9.5	0	0	OOR <	13.46			5
Mo IL-5 (52)	X51	E8	0		21.5	8	0	0	OOR <	11.56			5
Mo IL-5 (52)	X52	E9	0		165	151.5	0	0	129.57	129.57			5		1,4
Mo IL-5 (52)	X53	E10	0		20	6.5	0	0	OOR <	9.53			5
Mo IL-5 (52)	X54	E11	0		38	24.5	0	0	29.24	29.24			5
Mo IL-5 (52)	X55	E12	0		13	-0.5	0	0	OOR <	OOR <			5
Mo IL-5 (52)	X56	F2	0		20	6.5	0	0	OOR <	9.53			5
Mo IL-5 (52)	X57	F3	0		18	4.5	0	0	OOR <	6.46			5
Mo IL-5 (52)	X58	F4	0		25	11.5	0	0	15.84	15.84			5
Mo IL-5 (52)	X59	F5	0		19	5.5	0	0	OOR <	8.06			5
Mo IL-5 (52)	X60	F6	0		19	5.5	0	0	OOR <	8.06			5
Mo IL-5 (52)	X61	F7	0		21	7.5	0	0	OOR <	10.9			5
Mo IL-5 (52)	X62	F8	0		24	10.5	0	0	OOR <	14.67			5
Mo IL-5 (52)	X63	F9	0		14	0.5	0	0	OOR <	OOR <			5
Mo IL-5 (52)	X64	F10	0		24.5	11	0	0	OOR <	15.26			5
Mo IL-5 (52)	X65	F11	0		22	8.5	0	0	OOR <	12.21			5
Mo IL-5 (52)	X66	F12	0		16	2.5	0	0	OOR <	*2.28			5
Mo IL-5 (52)	X67	G2	0		22	8.5	0	0	OOR <	12.21			5
Mo IL-5 (52)	X68	G3	0		17.5	4	0	0	OOR <	*5.59			5
Mo IL-5 (52)	X69	G4	0		15	1.5	0	0	OOR <	OOR <			5
Mo IL-5 (52)	X70	G5	0		18	4.5	0	0	OOR <	6.46			5
Mo IL-5 (52)	X71	G7	0		16	2.5	0	0	OOR <	*2.28			5
Mo IL-5 (52)	X72	G8	0		18	4.5	0	0	OOR <	6.46			5
Mo IL-5 (52)	X73	G9	0		19	5.5	0	0	OOR <	8.06			5
Mo IL-5 (52)	X74	G10	0		16	2.5	0	0	OOR <	*2.28			5
Mo IL-5 (52)	X75	G11	0		15	1.5	0	0	OOR <	OOR <			5
Mo IL-5 (52)	X76	G12	0		16	2.5	0	0	OOR <	*2.28			5
Mo IL-5 (52)	X77	H2	0		16	2.5	0	0	OOR <	*2.28			5
Mo IL-5 (52)	X78	H3	0		19	5.5	0	0	OOR <	8.06			5
Mo IL-5 (52)	X79	H4	0		24	10.5	0	0	OOR <	14.67			5
Mo IL-5 (52)	X80	H5	0		18	4.5	0	0	OOR <	6.46			5
Mo IL-5 (52)	X81	H6	0		20.5	7	0	0	OOR <	10.22			5
Mo IL-5 (52)	X82	H7	0		19.5	6	0	0	OOR <	8.81			5
Mo IL-5 (52)	X83	H8	0		17.5	4	0	0	OOR <	*5.59			5
Mo IL-5 (52)	X84	H9	0		29	15.5	0	0	20.26	20.26			5
Mo IL-5 (52)	X85	H10	0		23	9.5	0	0	OOR <	13.46			5
Mo IL-5 (52)	X86	H11	0		79	65.5	0	0	64.25	64.25			5
Mo IL-5 (52)	X87	H12	0		16	2.5	0	0	OOR <	*2.28			5
Analyte	Type	Well	Outlier	Description	FI	FI - Bkgd	Std Dev	%CV	Conc in Range	Obs Conc	Exp Conc	(Obs/Exp) * 100	Dilution	Bead Count	Sampling Errors
Mo IL-5 (52)	B	G6	0		13.5	13.5							1	72
Mo IL-5 (52)	S1	A1	0		24290.5	24277			OOR >	20183.6	15187	133	1	66
Mo IL-5 (52)	S2	B1	0		8692.5	8679			OOR >	2657.73	3796.75	70	1	64
Mo IL-5 (52)	S3	C1	0		6026	6012.5			OOR >	1490.12	949.19	157	1	66
Mo IL-5 (52)	S4	D1	0		1493	1479.5			241.45	241.45	237.3	102	1	70
Mo IL-5 (52)	S5	E1	0		361.5	348			54.66	54.66	59.32	92	1	72
Mo IL-5 (52)	S6	F1	0		101.5	88			16.38	16.38	14.83	110	1	70
Mo IL-5 (52)	S7	G1	0		25	11.5			3.17	3.17	3.71	85	1	81
Mo IL-5 (52)	S8	H1	0		18	4.5			OOR <	1.29	0.93	139	1	69
Mo IL-5 (52)	X1	A2	0		19	5.5			OOR <	8.06			5	92
Mo IL-5 (52)	X2	A3	0		28.5	15			19.72	19.72			5	72
Mo IL-5 (52)	X3	A4	0		16	2.5			OOR <	*2.28			5	77
Mo IL-5 (52)	X4	A5	0		14	0.5			OOR <	OOR <			5	64
Mo IL-5 (52)	X5	A6	0		34	20.5			25.37	25.37			5	56
Mo IL-5 (52)	X6	A7	0		16	2.5			OOR <	*2.28			5	57
Mo IL-5 (52)	X7	A8	0		19	5.5			OOR <	8.06			5	89
Mo IL-5 (52)	X8	A9	0		17	3.5			OOR <	*4.64			5	67
Mo IL-5 (52)	X9	A10	0		19	5.5			OOR <	8.06			5	76
Mo IL-5 (52)	X10	A11	0		16	2.5			OOR <	*2.28			5	73
Mo IL-5 (52)	X11	A12	0		19	5.5			OOR <	8.06			5	56
Mo IL-5 (52)	X12	B2	0		18	4.5			OOR <	6.46			5	73
Mo IL-5 (52)	X13	B3	0		309	295.5			234.82	234.82			5	67
Mo IL-5 (52)	X14	B4	0		120	106.5			96	96			5	69
Mo IL-5 (52)	X15	B5	0		206.5	193			160.04	160.04			5	68
Mo IL-5 (52)	X16	B6	0		14	0.5			OOR <	OOR <			5	78
Mo IL-5 (52)	X17	B7	0		16	2.5			OOR <	*2.28			5	76
Mo IL-5 (52)	X18	B8	0		20	6.5			OOR <	9.53			5	75
Mo IL-5 (52)	X19	B9	0		17	3.5			OOR <	*4.64			5	78
Mo IL-5 (52)	X20	B10	0		22	8.5			OOR <	12.21			5	77
Mo IL-5 (52)	X21	B11	0		25	11.5			15.84	15.84			5	71
Mo IL-5 (52)	X22	B12	0		14	0.5			OOR <	OOR <			5	69
Mo IL-5 (52)	X23	C2	0		26	12.5			16.98	16.98			5	70
Mo IL-5 (52)	X24	C3	0		23	9.5			OOR <	13.46			5	108
Mo IL-5 (52)	X25	C4	0		21	7.5			OOR <	10.9			5	59
Mo IL-5 (52)	X26	C5	0		22	8.5			OOR <	12.21			5	80
Mo IL-5 (52)	X27	C6	0		32.5	19			23.87	23.87			5	74
Mo IL-5 (52)	X28	C7	0		16	2.5			OOR <	*2.28			5	64
Mo IL-5 (52)	X29	C8	0		17	3.5			OOR <	*4.64			5	76
Mo IL-5 (52)	X30	C9	0		19	5.5			OOR <	8.06			5	77
Mo IL-5 (52)	X31	C10	0		262	248.5			200.53	200.53			5	3	1,4
Mo IL-5 (52)	X32	C11	0		20	6.5			OOR <	9.53			5	60
Mo IL-5 (52)	X33	C12	0		17	3.5			OOR <	*4.64			5	87
Mo IL-5 (52)	X34	D2	0		24	10.5			OOR <	14.67			5	60
Mo IL-5 (52)	X35	D3	0		17	3.5			OOR <	*4.64			5	73
Mo IL-5 (52)	X36	D4	0		17	3.5			OOR <	*4.64			5	67
Mo IL-5 (52)	X37	D5	0		16	2.5			OOR <	*2.28			5	68
Mo IL-5 (52)	X38	D6	0		28.5	15			19.72	19.72			5	60
Mo IL-5 (52)	X39	D7	0		20	6.5			OOR <	9.53			5	81
Mo IL-5 (52)	X40	D8	0		28	14.5			19.19	19.19			5	87
Mo IL-5 (52)	X41	D9	0		27	13.5			18.09	18.09			5	77
Mo IL-5 (52)	X42	D10	0		46.5	33			37.06	37.06			5	60
Mo IL-5 (52)	X43	D11	0		16	2.5			OOR <	*2.28			5	89
Mo IL-5 (52)	X44	D12	0		17	3.5			OOR <	*4.64			5	60
Mo IL-5 (52)	X45	E2	0		21	7.5			OOR <	10.9			5	68
Mo IL-5 (52)	X46	E3	0		20	6.5			OOR <	9.53			5	73
Mo IL-5 (52)	X47	E4	0		14	0.5			OOR <	OOR <			5	75
Mo IL-5 (52)	X48	E5	0		32	18.5			23.37	23.37			5	66
Mo IL-5 (52)	X49	E6	0		34	20.5			25.37	25.37			5	73
Mo IL-5 (52)	X50	E7	0		23	9.5			OOR <	13.46			5	77
Mo IL-5 (52)	X51	E8	0		21.5	8			OOR <	11.56			5	68
Mo IL-5 (52)	X52	E9	0		165	151.5			129.57	129.57			5	1	1,4
Mo IL-5 (52)	X53	E10	0		20	6.5			OOR <	9.53			5	82
Mo IL-5 (52)	X54	E11	0		38	24.5			29.24	29.24			5	57
Mo IL-5 (52)	X55	E12	0		13	-0.5			OOR <	OOR <			5	62
Mo IL-5 (52)	X56	F2	0		20	6.5			OOR <	9.53			5	67
Mo IL-5 (52)	X57	F3	0		18	4.5			OOR <	6.46			5	64
Mo IL-5 (52)	X58	F4	0		25	11.5			15.84	15.84			5	58
Mo IL-5 (52)	X59	F5	0		19	5.5			OOR <	8.06			5	92
Mo IL-5 (52)	X60	F6	0		19	5.5			OOR <	8.06			5	67
Mo IL-5 (52)	X61	F7	0		21	7.5			OOR <	10.9			5	63
Mo IL-5 (52)	X62	F8	0		24	10.5			OOR <	14.67			5	87
Mo IL-5 (52)	X63	F9	0		14	0.5			OOR <	OOR <			5	73
Mo IL-5 (52)	X64	F10	0		24.5	11			OOR <	15.26			5	68
Mo IL-5 (52)	X65	F11	0		22	8.5			OOR <	12.21			5	79
Mo IL-5 (52)	X66	F12	0		16	2.5			OOR <	*2.28			5	61
Mo IL-5 (52)	X67	G2	0		22	8.5			OOR <	12.21			5	225
Mo IL-5 (52)	X68	G3	0		17.5	4			OOR <	*5.59			5	76
Mo IL-5 (52)	X69	G4	0		15	1.5			OOR <	OOR <			5	79
Mo IL-5 (52)	X70	G5	0		18	4.5			OOR <	6.46			5	67
Mo IL-5 (52)	X71	G7	0		16	2.5			OOR <	*2.28			5	89
Mo IL-5 (52)	X72	G8	0		18	4.5			OOR <	6.46			5	72
Mo IL-5 (52)	X73	G9	0		19	5.5			OOR <	8.06			5	66
Mo IL-5 (52)	X74	G10	0		16	2.5			OOR <	*2.28			5	79
Mo IL-5 (52)	X75	G11	0		15	1.5			OOR <	OOR <			5	73
Mo IL-5 (52)	X76	G12	0		16	2.5			OOR <	*2.28			5	89
Mo IL-5 (52)	X77	H2	0		16	2.5			OOR <	*2.28			5	68
Mo IL-5 (52)	X78	H3	0		19	5.5			OOR <	8.06			5	89
Mo IL-5 (52)	X79	H4	0		24	10.5			OOR <	14.67			5	71
Mo IL-5 (52)	X80	H5	0		18	4.5			OOR <	6.46			5	84
Mo IL-5 (52)	X81	H6	0		20.5	7			OOR <	10.22			5	72
Mo IL-5 (52)	X82	H7	0		19.5	6			OOR <	8.81			5	68
Mo IL-5 (52)	X83	H8	0		17.5	4			OOR <	*5.59			5	60
Mo IL-5 (52)	X84	H9	0		29	15.5			20.26	20.26			5	109
Mo IL-5 (52)	X85	H10	0		23	9.5			OOR <	13.46			5	62
Mo IL-5 (52)	X86	H11	0		79	65.5			64.25	64.25			5	67
Mo IL-5 (52)	X87	H12	0		16	2.5			OOR <	*2.28			5	64
Sampling Errors: 1 - Low bead #; 2 - Agg beads; 3 - Classify %; 4 - Region selection; 5 - Platform temperature
*** = Value not available; --- = Designated as an outlier
*Value = Value extrapolated beyond standard range
OOR = Out of Range; OOR> = Out of Range Above; OOR< = Out of Range Below
Exp Conc = Expected Concentration; Obs Conc = Observed Concentration
Conc in Range = Unknown sample concentrations within range where standards recovery is 70-130%
Conc In Range = 3.167 to 241.454 (equivalent to 11.5 to 1479.5 FI - Bkgd)
Regression Type: Logistic - 5PL
Std. Curve: FI = 2.04478 + (179004 - 2.04478) / ((1 + (Conc / 29.6427)^-0.231306))^10
FitProb. = 0.0000, ResVar. = 23.1143

## Sheet: Mo IL-6 (38)
File Name: C:\Documents and Settings\Administrator\Desktop\Yuejin\2023\01112023.rbx
Analyte: Mo IL-6 (38)
Acquisition Date: 11-Jan-2023, 01:00 PM
Reader Serial Number: LX10011098405
Plate ID:
RP1 PMT (Volts): 507.69
RP1 Target: 3672
Analyte	Type	Well	Outlier	Description	FI	FI - Bkgd	Std Dev	%CV	Conc in Range	Obs Conc	Exp Conc	(Obs/Exp) * 100	Dilution	Bead Count	Sampling Errors
Mo IL-6 (38)	B	G6	0		55	55	0	0					1
Mo IL-6 (38)	S1	A1	0		24319	24264	0	0	12538.4	12538.4	11020	114	1
Mo IL-6 (38)	S2	B1	0		12491	12436	0	0	2255.33	2255.33	2755	82	1
Mo IL-6 (38)	S3	C1	0		7184	7129	0	0	842.59	842.59	688.75	122	1
Mo IL-6 (38)	S4	D1	0		2304	2249	0	0	173.07	173.07	172.19	101	1
Mo IL-6 (38)	S5	E1	0		679.5	624.5	0	0	40.45	40.45	43.05	94	1
Mo IL-6 (38)	S6	F1	0		220	165	0	0	10.18	10.18	10.76	95	1
Mo IL-6 (38)	S7	G1	0		119	64	0	0	OOR <	3.88	2.69	144	1
Mo IL-6 (38)	S8	H1	0		64	9	0	0	OOR <	0.35	0.67	51	1
Mo IL-6 (38)	X1	A2	0		40	-15	0	0	OOR <	OOR <			5
Mo IL-6 (38)	X2	A3	0		21	-34	0	0	OOR <	OOR <			5
Mo IL-6 (38)	X3	A4	0		42	-13	0	0	OOR <	OOR <			5
Mo IL-6 (38)	X4	A5	0		38	-17	0	0	OOR <	OOR <			5
Mo IL-6 (38)	X5	A6	0		34	-21	0	0	OOR <	OOR <			5
Mo IL-6 (38)	X6	A7	0		40.5	-14.5	0	0	OOR <	OOR <			5
Mo IL-6 (38)	X7	A8	0		42	-13	0	0	OOR <	OOR <			5
Mo IL-6 (38)	X8	A9	0		37	-18	0	0	OOR <	OOR <			5
Mo IL-6 (38)	X9	A10	0		44.5	-10.5	0	0	OOR <	OOR <			5
Mo IL-6 (38)	X10	A11	0		41.5	-13.5	0	0	OOR <	OOR <			5
Mo IL-6 (38)	X11	A12	0		52.5	-2.5	0	0	OOR <	OOR <			5
Mo IL-6 (38)	X12	B2	0		115.5	60.5	0	0	OOR <	18.29			5
Mo IL-6 (38)	X13	B3	0		109	54	0	0	OOR <	16.26			5
Mo IL-6 (38)	X14	B4	0		96.5	41.5	0	0	OOR <	12.32			5
Mo IL-6 (38)	X15	B5	0		105.5	50.5	0	0	OOR <	15.16			5
Mo IL-6 (38)	X16	B6	0		70	15	0	0	OOR <	3.77			5
Mo IL-6 (38)	X17	B7	0		58	3	0	0	OOR <	OOR <			5
Mo IL-6 (38)	X18	B8	0		77.5	22.5	0	0	OOR <	6.24			5
Mo IL-6 (38)	X19	B9	0		58	3	0	0	OOR <	OOR <			5
Mo IL-6 (38)	X20	B10	0		50	-5	0	0	OOR <	OOR <			5
Mo IL-6 (38)	X21	B11	0		81	26	0	0	OOR <	7.38			5
Mo IL-6 (38)	X22	B12	0		48	-7	0	0	OOR <	OOR <			5
Mo IL-6 (38)	X23	C2	0		57	2	0	0	OOR <	OOR <			5
Mo IL-6 (38)	X24	C3	0		86	31	0	0	OOR <	8.98			5
Mo IL-6 (38)	X25	C4	0		66	11	0	0	OOR <	2.42			5
Mo IL-6 (38)	X26	C5	0		58	3	0	0	OOR <	OOR <			5
Mo IL-6 (38)	X27	C6	0		70.5	15.5	0	0	OOR <	3.94			5
Mo IL-6 (38)	X28	C7	0		41	-14	0	0	OOR <	OOR <			5
Mo IL-6 (38)	X29	C8	0		80	25	0	0	OOR <	7.05			5
Mo IL-6 (38)	X30	C9	0		36.5	-18.5	0	0	OOR <	OOR <			5
Mo IL-6 (38)	X31	C10	0		***	***			***	***			5		1,4
Mo IL-6 (38)	X32	C11	0		39.5	-15.5	0	0	OOR <	OOR <			5
Mo IL-6 (38)	X33	C12	0		40	-15	0	0	OOR <	OOR <			5
Mo IL-6 (38)	X34	D2	0		196.5	141.5	0	0	OOR <	43.54			5
Mo IL-6 (38)	X35	D3	0		146.5	91.5	0	0	OOR <	27.96			5
Mo IL-6 (38)	X36	D4	0		157	102	0	0	OOR <	31.23			5
Mo IL-6 (38)	X37	D5	0		162	107	0	0	OOR <	32.79			5
Mo IL-6 (38)	X38	D6	0		171	116	0	0	OOR <	35.59			5
Mo IL-6 (38)	X39	D7	0		257	202	0	0	62.53	62.53			5
Mo IL-6 (38)	X40	D8	0		204	149	0	0	OOR <	45.89			5
Mo IL-6 (38)	X41	D9	0		301.5	246.5	0	0	76.63	76.63			5
Mo IL-6 (38)	X42	D10	0		195	140	0	0	OOR <	43.07			5
Mo IL-6 (38)	X43	D11	0		166	111	0	0	OOR <	34.03			5
Mo IL-6 (38)	X44	D12	0		47	-8	0	0	OOR <	OOR <			5
Mo IL-6 (38)	X45	E2	0		48	-7	0	0	OOR <	OOR <			5
Mo IL-6 (38)	X46	E3	0		60	5	0	0	OOR <	*0.24			5
Mo IL-6 (38)	X47	E4	0		17.5	-37.5	0	0	OOR <	OOR <			5
Mo IL-6 (38)	X48	E5	0		44	-11	0	0	OOR <	OOR <			5
Mo IL-6 (38)	X49	E6	0		33	-22	0	0	OOR <	OOR <			5
Mo IL-6 (38)	X50	E7	0		19	-36	0	0	OOR <	OOR <			5
Mo IL-6 (38)	X51	E8	0		64.5	9.5	0	0	OOR <	1.9			5
Mo IL-6 (38)	X52	E9	0		***	***			***	***			5		1,4
Mo IL-6 (38)	X53	E10	0		30	-25	0	0	OOR <	OOR <			5
Mo IL-6 (38)	X54	E11	0		27	-28	0	0	OOR <	OOR <			5
Mo IL-6 (38)	X55	E12	0		32	-23	0	0	OOR <	OOR <			5
Mo IL-6 (38)	X56	F2	0		103	48	0	0	OOR <	14.37			5
Mo IL-6 (38)	X57	F3	0		78.5	23.5	0	0	OOR <	6.57			5
Mo IL-6 (38)	X58	F4	0		111	56	0	0	OOR <	16.88			5
Mo IL-6 (38)	X59	F5	0		107	52	0	0	OOR <	15.63			5
Mo IL-6 (38)	X60	F6	0		102	47	0	0	OOR <	14.06			5
Mo IL-6 (38)	X61	F7	0		97.5	42.5	0	0	OOR <	12.64			5
Mo IL-6 (38)	X62	F8	0		88	33	0	0	OOR <	9.62			5
Mo IL-6 (38)	X63	F9	0		88	33	0	0	OOR <	9.62			5
Mo IL-6 (38)	X64	F10	0		79	24	0	0	OOR <	6.73			5
Mo IL-6 (38)	X65	F11	0		57	2	0	0	OOR <	OOR <			5
Mo IL-6 (38)	X66	F12	0		44	-11	0	0	OOR <	OOR <			5
Mo IL-6 (38)	X67	G2	0		62	7	0	0	OOR <	*1.01			5
Mo IL-6 (38)	X68	G3	0		49	-6	0	0	OOR <	OOR <			5
Mo IL-6 (38)	X69	G4	0		43	-12	0	0	OOR <	OOR <			5
Mo IL-6 (38)	X70	G5	0		79	24	0	0	OOR <	6.73			5
Mo IL-6 (38)	X71	G7	0		51	-4	0	0	OOR <	OOR <			5
Mo IL-6 (38)	X72	G8	0		33	-22	0	0	OOR <	OOR <			5
Mo IL-6 (38)	X73	G9	0		17	-38	0	0	OOR <	OOR <			5
Mo IL-6 (38)	X74	G10	0		34	-21	0	0	OOR <	OOR <			5
Mo IL-6 (38)	X75	G11	0		43.5	-11.5	0	0	OOR <	OOR <			5
Mo IL-6 (38)	X76	G12	0		42.5	-12.5	0	0	OOR <	OOR <			5
Mo IL-6 (38)	X77	H2	0		48.5	-6.5	0	0	OOR <	OOR <			5
Mo IL-6 (38)	X78	H3	0		51	-4	0	0	OOR <	OOR <			5
Mo IL-6 (38)	X79	H4	0		51	-4	0	0	OOR <	OOR <			5
Mo IL-6 (38)	X80	H5	0		44	-11	0	0	OOR <	OOR <			5
Mo IL-6 (38)	X81	H6	0		62	7	0	0	OOR <	*1.01			5
Mo IL-6 (38)	X82	H7	0		29	-26	0	0	OOR <	OOR <			5
Mo IL-6 (38)	X83	H8	0		35	-20	0	0	OOR <	OOR <			5
Mo IL-6 (38)	X84	H9	0		56	1	0	0	OOR <	OOR <			5
Mo IL-6 (38)	X85	H10	0		70	15	0	0	OOR <	3.77			5
Mo IL-6 (38)	X86	H11	0		61	6	0	0	OOR <	*0.64			5
Mo IL-6 (38)	X87	H12	0		15	-40	0	0	OOR <	OOR <			5
Analyte	Type	Well	Outlier	Description	FI	FI - Bkgd	Std Dev	%CV	Conc in Range	Obs Conc	Exp Conc	(Obs/Exp) * 100	Dilution	Bead Count	Sampling Errors
Mo IL-6 (38)	B	G6	0		55	55							1	60
Mo IL-6 (38)	S1	A1	0		24319	24264			12538.4	12538.4	11020	114	1	61
Mo IL-6 (38)	S2	B1	0		12491	12436			2255.33	2255.33	2755	82	1	57
Mo IL-6 (38)	S3	C1	0		7184	7129			842.59	842.59	688.75	122	1	50
Mo IL-6 (38)	S4	D1	0		2304	2249			173.07	173.07	172.19	101	1	71
Mo IL-6 (38)	S5	E1	0		679.5	624.5			40.45	40.45	43.05	94	1	90
Mo IL-6 (38)	S6	F1	0		220	165			10.18	10.18	10.76	95	1	75
Mo IL-6 (38)	S7	G1	0		119	64			OOR <	3.88	2.69	144	1	50
Mo IL-6 (38)	S8	H1	0		64	9			OOR <	0.35	0.67	51	1	75
Mo IL-6 (38)	X1	A2	0		40	-15			OOR <	OOR <			5	82
Mo IL-6 (38)	X2	A3	0		21	-34			OOR <	OOR <			5	69
Mo IL-6 (38)	X3	A4	0		42	-13			OOR <	OOR <			5	72
Mo IL-6 (38)	X4	A5	0		38	-17			OOR <	OOR <			5	55
Mo IL-6 (38)	X5	A6	0		34	-21			OOR <	OOR <			5	58
Mo IL-6 (38)	X6	A7	0		40.5	-14.5			OOR <	OOR <			5	60
Mo IL-6 (38)	X7	A8	0		42	-13			OOR <	OOR <			5	53
Mo IL-6 (38)	X8	A9	0		37	-18			OOR <	OOR <			5	57
Mo IL-6 (38)	X9	A10	0		44.5	-10.5			OOR <	OOR <			5	50
Mo IL-6 (38)	X10	A11	0		41.5	-13.5			OOR <	OOR <			5	72
Mo IL-6 (38)	X11	A12	0		52.5	-2.5			OOR <	OOR <			5	72
Mo IL-6 (38)	X12	B2	0		115.5	60.5			OOR <	18.29			5	70
Mo IL-6 (38)	X13	B3	0		109	54			OOR <	16.26			5	53
Mo IL-6 (38)	X14	B4	0		96.5	41.5			OOR <	12.32			5	60
Mo IL-6 (38)	X15	B5	0		105.5	50.5			OOR <	15.16			5	62
Mo IL-6 (38)	X16	B6	0		70	15			OOR <	3.77			5	51
Mo IL-6 (38)	X17	B7	0		58	3			OOR <	OOR <			5	90
Mo IL-6 (38)	X18	B8	0		77.5	22.5			OOR <	6.24			5	56
Mo IL-6 (38)	X19	B9	0		58	3			OOR <	OOR <			5	66
Mo IL-6 (38)	X20	B10	0		50	-5			OOR <	OOR <			5	59
Mo IL-6 (38)	X21	B11	0		81	26			OOR <	7.38			5	67
Mo IL-6 (38)	X22	B12	0		48	-7			OOR <	OOR <			5	63
Mo IL-6 (38)	X23	C2	0		57	2			OOR <	OOR <			5	72
Mo IL-6 (38)	X24	C3	0		86	31			OOR <	8.98			5	59
Mo IL-6 (38)	X25	C4	0		66	11			OOR <	2.42			5	71
Mo IL-6 (38)	X26	C5	0		58	3			OOR <	OOR <			5	61
Mo IL-6 (38)	X27	C6	0		70.5	15.5			OOR <	3.94			5	70
Mo IL-6 (38)	X28	C7	0		41	-14			OOR <	OOR <			5	61
Mo IL-6 (38)	X29	C8	0		80	25			OOR <	7.05			5	59
Mo IL-6 (38)	X30	C9	0		36.5	-18.5			OOR <	OOR <			5	84
Mo IL-6 (38)	X31	C10	0		***	***			***	***			5		1,4
Mo IL-6 (38)	X32	C11	0		39.5	-15.5			OOR <	OOR <			5	62
Mo IL-6 (38)	X33	C12	0		40	-15			OOR <	OOR <			5	75
Mo IL-6 (38)	X34	D2	0		196.5	141.5			OOR <	43.54			5	60
Mo IL-6 (38)	X35	D3	0		146.5	91.5			OOR <	27.96			5	54
Mo IL-6 (38)	X36	D4	0		157	102			OOR <	31.23			5	65
Mo IL-6 (38)	X37	D5	0		162	107			OOR <	32.79			5	63
Mo IL-6 (38)	X38	D6	0		171	116			OOR <	35.59			5	84
Mo IL-6 (38)	X39	D7	0		257	202			62.53	62.53			5	50
Mo IL-6 (38)	X40	D8	0		204	149			OOR <	45.89			5	66
Mo IL-6 (38)	X41	D9	0		301.5	246.5			76.63	76.63			5	64
Mo IL-6 (38)	X42	D10	0		195	140			OOR <	43.07			5	66
Mo IL-6 (38)	X43	D11	0		166	111			OOR <	34.03			5	71
Mo IL-6 (38)	X44	D12	0		47	-8			OOR <	OOR <			5	53
Mo IL-6 (38)	X45	E2	0		48	-7			OOR <	OOR <			5	63
Mo IL-6 (38)	X46	E3	0		60	5			OOR <	*0.24			5	71
Mo IL-6 (38)	X47	E4	0		17.5	-37.5			OOR <	OOR <			5	50
Mo IL-6 (38)	X48	E5	0		44	-11			OOR <	OOR <			5	71
Mo IL-6 (38)	X49	E6	0		33	-22			OOR <	OOR <			5	59
Mo IL-6 (38)	X50	E7	0		19	-36			OOR <	OOR <			5	76
Mo IL-6 (38)	X51	E8	0		64.5	9.5			OOR <	1.9			5	50
Mo IL-6 (38)	X52	E9	0		***	***			***	***			5		1,4
Mo IL-6 (38)	X53	E10	0		30	-25			OOR <	OOR <			5	65
Mo IL-6 (38)	X54	E11	0		27	-28			OOR <	OOR <			5	73
Mo IL-6 (38)	X55	E12	0		32	-23			OOR <	OOR <			5	76
Mo IL-6 (38)	X56	F2	0		103	48			OOR <	14.37			5	50
Mo IL-6 (38)	X57	F3	0		78.5	23.5			OOR <	6.57			5	84
Mo IL-6 (38)	X58	F4	0		111	56			OOR <	16.88			5	57
Mo IL-6 (38)	X59	F5	0		107	52			OOR <	15.63			5	72
Mo IL-6 (38)	X60	F6	0		102	47			OOR <	14.06			5	65
Mo IL-6 (38)	X61	F7	0		97.5	42.5			OOR <	12.64			5	56
Mo IL-6 (38)	X62	F8	0		88	33			OOR <	9.62			5	50
Mo IL-6 (38)	X63	F9	0		88	33			OOR <	9.62			5	81
Mo IL-6 (38)	X64	F10	0		79	24			OOR <	6.73			5	52
Mo IL-6 (38)	X65	F11	0		57	2			OOR <	OOR <			5	66
Mo IL-6 (38)	X66	F12	0		44	-11			OOR <	OOR <			5	62
Mo IL-6 (38)	X67	G2	0		62	7			OOR <	*1.01			5	199
Mo IL-6 (38)	X68	G3	0		49	-6			OOR <	OOR <			5	69
Mo IL-6 (38)	X69	G4	0		43	-12			OOR <	OOR <			5	73
Mo IL-6 (38)	X70	G5	0		79	24			OOR <	6.73			5	66
Mo IL-6 (38)	X71	G7	0		51	-4			OOR <	OOR <			5	74
Mo IL-6 (38)	X72	G8	0		33	-22			OOR <	OOR <			5	78
Mo IL-6 (38)	X73	G9	0		17	-38			OOR <	OOR <			5	57
Mo IL-6 (38)	X74	G10	0		34	-21			OOR <	OOR <			5	78
Mo IL-6 (38)	X75	G11	0		43.5	-11.5			OOR <	OOR <			5	50
Mo IL-6 (38)	X76	G12	0		42.5	-12.5			OOR <	OOR <			5	76
Mo IL-6 (38)	X77	H2	0		48.5	-6.5			OOR <	OOR <			5	56
Mo IL-6 (38)	X78	H3	0		51	-4			OOR <	OOR <			5	94
Mo IL-6 (38)	X79	H4	0		51	-4			OOR <	OOR <			5	50
Mo IL-6 (38)	X80	H5	0		44	-11			OOR <	OOR <			5	59
Mo IL-6 (38)	X81	H6	0		62	7			OOR <	*1.01			5	51
Mo IL-6 (38)	X82	H7	0		29	-26			OOR <	OOR <			5	77
Mo IL-6 (38)	X83	H8	0		35	-20			OOR <	OOR <			5	64
Mo IL-6 (38)	X84	H9	0		56	1			OOR <	OOR <			5	74
Mo IL-6 (38)	X85	H10	0		70	15			OOR <	3.77			5	72
Mo IL-6 (38)	X86	H11	0		61	6			OOR <	*0.64			5	77
Mo IL-6 (38)	X87	H12	0		15	-40			OOR <	OOR <			5	87
Sampling Errors: 1 - Low bead #; 2 - Agg beads; 3 - Classify %; 4 - Region selection; 5 - Platform temperature
*** = Value not available; --- = Designated as an outlier
*Value = Value extrapolated beyond standard range
OOR = Out of Range; OOR> = Out of Range Above; OOR< = Out of Range Below
Exp Conc = Expected Concentration; Obs Conc = Observed Concentration
Conc in Range = Unknown sample concentrations within range where standards recovery is 70-130%
Conc In Range = 10.179 to 12538.358 (equivalent to 165.0 to 24264.0 FI - Bkgd)
Regression Type: Logistic - 5PL
Std. Curve: FI = 4.45407 + (47817.4 - 4.45407) / ((1 + (Conc / 1574.25)^-0.494439))^2.21479
FitProb. = 0.0002, ResVar. = 6.5967

## Sheet: Mo IL-9 (33)
File Name: C:\Documents and Settings\Administrator\Desktop\Yuejin\2023\01112023.rbx
Analyte: Mo IL-9 (33)
Acquisition Date: 11-Jan-2023, 01:00 PM
Reader Serial Number: LX10011098405
Plate ID:
RP1 PMT (Volts): 507.69
RP1 Target: 3672
Analyte	Type	Well	Outlier	Description	FI	FI - Bkgd	Std Dev	%CV	Conc in Range	Obs Conc	Exp Conc	(Obs/Exp) * 100	Dilution	Bead Count	Sampling Errors
Mo IL-9 (33)	B	G6	0		30	30	0	0					1
Mo IL-9 (33)	S1	A1	0		8711	8681	0	0	OOR >	OOR >	44099	***	1
Mo IL-9 (33)	S2	B1	0		6203.5	6173.5	0	0	OOR >	5699.85	11024.8	52	1
Mo IL-9 (33)	S3	C1	0		5334	5304	0	0	3354.2	3354.2	2756.19	122	1
Mo IL-9 (33)	S4	D1	0		2395	2365	0	0	716.64	716.64	689.05	104	1
Mo IL-9 (33)	S5	E1	0		696	666	0	0	164.25	164.25	172.26	95	1
Mo IL-9 (33)	S6	F1	0		196.5	166.5	0	0	42.78	42.78	43.07	99	1
Mo IL-9 (33)	S7	G1	0		72	42	0	0	11.75	11.75	10.77	109	1
Mo IL-9 (33)	S8	H1	0		39	9	0	0	2.36	2.36	2.69	88	1
Mo IL-9 (33)	X1	A2	0		45.5	15.5	0	0	21.83	21.83			5
Mo IL-9 (33)	X2	A3	0		43	13	0	0	18.06	18.06			5
Mo IL-9 (33)	X3	A4	0		32	2	0	0	OOR <	OOR <			5
Mo IL-9 (33)	X4	A5	0		56	26	0	0	36.95	36.95			5
Mo IL-9 (33)	X5	A6	0		42	12	0	0	16.53	16.53			5
Mo IL-9 (33)	X6	A7	0		132	102	0	0	135.26	135.26			5
Mo IL-9 (33)	X7	A8	0		57	27	0	0	38.35	38.35			5
Mo IL-9 (33)	X8	A9	0		40	10	0	0	13.41	13.41			5
Mo IL-9 (33)	X9	A10	0		58	28	0	0	39.74	39.74			5
Mo IL-9 (33)	X10	A11	0		58	28	0	0	39.74	39.74			5
Mo IL-9 (33)	X11	A12	0		34	4	0	0	OOR <	*3.27			5
Mo IL-9 (33)	X12	B2	0		203	173	0	0	221.73	221.73			5
Mo IL-9 (33)	X13	B3	0		46	16	0	0	22.57	22.57			5
Mo IL-9 (33)	X14	B4	0		50.5	20.5	0	0	29.14	29.14			5
Mo IL-9 (33)	X15	B5	0		48.5	18.5	0	0	26.25	26.25			5
Mo IL-9 (33)	X16	B6	0		33	3	0	0	OOR <	*1.28			5
Mo IL-9 (33)	X17	B7	0		38	8	0	0	OOR <	*10.20			5
Mo IL-9 (33)	X18	B8	0		56	26	0	0	36.95	36.95			5
Mo IL-9 (33)	X19	B9	0		39.5	9.5	0	0	12.62	12.62			5
Mo IL-9 (33)	X20	B10	0		41	11	0	0	14.98	14.98			5
Mo IL-9 (33)	X21	B11	0		45	15	0	0	21.08	21.08			5
Mo IL-9 (33)	X22	B12	0		34.5	4.5	0	0	OOR <	*4.20			5
Mo IL-9 (33)	X23	C2	0		238	208	0	0	263.75	263.75			5
Mo IL-9 (33)	X24	C3	0		46	16	0	0	22.57	22.57			5
Mo IL-9 (33)	X25	C4	0		37	7	0	0	OOR <	*8.54			5
Mo IL-9 (33)	X26	C5	0		75	45	0	0	62.75	62.75			5
Mo IL-9 (33)	X27	C6	0		43	13	0	0	18.06	18.06			5
Mo IL-9 (33)	X28	C7	0		40	10	0	0	13.41	13.41			5
Mo IL-9 (33)	X29	C8	0		92	62	0	0	84.91	84.91			5
Mo IL-9 (33)	X30	C9	0		37	7	0	0	OOR <	*8.54			5
Mo IL-9 (33)	X31	C10	0		***	***			***	***			5		1,4
Mo IL-9 (33)	X32	C11	0		49	19	0	0	26.97	26.97			5
Mo IL-9 (33)	X33	C12	0		38	8	0	0	OOR <	*10.20			5
Mo IL-9 (33)	X34	D2	0		53	23	0	0	32.72	32.72			5
Mo IL-9 (33)	X35	D3	0		53	23	0	0	32.72	32.72			5
Mo IL-9 (33)	X36	D4	0		48.5	18.5	0	0	26.25	26.25			5
Mo IL-9 (33)	X37	D5	0		43	13	0	0	18.06	18.06			5
Mo IL-9 (33)	X38	D6	0		46	16	0	0	22.57	22.57			5
Mo IL-9 (33)	X39	D7	0		46	16	0	0	22.57	22.57			5
Mo IL-9 (33)	X40	D8	0		49	19	0	0	26.97	26.97			5
Mo IL-9 (33)	X41	D9	0		48	18	0	0	25.52	25.52			5
Mo IL-9 (33)	X42	D10	0		45	15	0	0	21.08	21.08			5
Mo IL-9 (33)	X43	D11	0		40	10	0	0	13.41	13.41			5
Mo IL-9 (33)	X44	D12	0		31	1	0	0	OOR <	OOR <			5
Mo IL-9 (33)	X45	E2	0		37	7	0	0	OOR <	*8.54			5
Mo IL-9 (33)	X46	E3	0		51	21	0	0	29.86	29.86			5
Mo IL-9 (33)	X47	E4	0		22	-8	0	0	OOR <	OOR <			5
Mo IL-9 (33)	X48	E5	0		43	13	0	0	18.06	18.06			5
Mo IL-9 (33)	X49	E6	0		40	10	0	0	13.41	13.41			5
Mo IL-9 (33)	X50	E7	0		37.5	7.5	0	0	OOR <	*9.38			5
Mo IL-9 (33)	X51	E8	0		43.5	13.5	0	0	18.82	18.82			5
Mo IL-9 (33)	X52	E9	0		***	***			***	***			5		1,4
Mo IL-9 (33)	X53	E10	0		36	6	0	0	OOR <	*6.85			5
Mo IL-9 (33)	X54	E11	0		34	4	0	0	OOR <	*3.27			5
Mo IL-9 (33)	X55	E12	0		32	2	0	0	OOR <	OOR <			5
Mo IL-9 (33)	X56	F2	0		47.5	17.5	0	0	24.78	24.78			5
Mo IL-9 (33)	X57	F3	0		46	16	0	0	22.57	22.57			5
Mo IL-9 (33)	X58	F4	0		52	22	0	0	31.29	31.29			5
Mo IL-9 (33)	X59	F5	0		47	17	0	0	24.05	24.05			5
Mo IL-9 (33)	X60	F6	0		51.5	21.5	0	0	30.58	30.58			5
Mo IL-9 (33)	X61	F7	0		40	10	0	0	13.41	13.41			5
Mo IL-9 (33)	X62	F8	0		96	66	0	0	90.04	90.04			5
Mo IL-9 (33)	X63	F9	0		34	4	0	0	OOR <	*3.27			5
Mo IL-9 (33)	X64	F10	0		38	8	0	0	OOR <	*10.20			5
Mo IL-9 (33)	X65	F11	0		36	6	0	0	OOR <	*6.85			5
Mo IL-9 (33)	X66	F12	0		33	3	0	0	OOR <	*1.28			5
Mo IL-9 (33)	X67	G2	0		55	25	0	0	35.54	35.54			5
Mo IL-9 (33)	X68	G3	0		31	1	0	0	OOR <	OOR <			5
Mo IL-9 (33)	X69	G4	0		35	5	0	0	OOR <	*5.10			5
Mo IL-9 (33)	X70	G5	0		71	41	0	0	57.43	57.43			5
Mo IL-9 (33)	X71	G7	0		38	8	0	0	OOR <	*10.20			5
Mo IL-9 (33)	X72	G8	0		37	7	0	0	OOR <	*8.54			5
Mo IL-9 (33)	X73	G9	0		46	16	0	0	22.57	22.57			5
Mo IL-9 (33)	X74	G10	0		33	3	0	0	OOR <	*1.28			5
Mo IL-9 (33)	X75	G11	0		33	3	0	0	OOR <	*1.28			5
Mo IL-9 (33)	X76	G12	0		32	2	0	0	OOR <	OOR <			5
Mo IL-9 (33)	X77	H2	0		35	5	0	0	OOR <	*5.10			5
Mo IL-9 (33)	X78	H3	0		36	6	0	0	OOR <	*6.85			5
Mo IL-9 (33)	X79	H4	0		39.5	9.5	0	0	12.62	12.62			5
Mo IL-9 (33)	X80	H5	0		42	12	0	0	16.53	16.53			5
Mo IL-9 (33)	X81	H6	0		45	15	0	0	21.08	21.08			5
Mo IL-9 (33)	X82	H7	0		36	6	0	0	OOR <	*6.85			5
Mo IL-9 (33)	X83	H8	0		29	-1	0	0	OOR <	OOR <			5
Mo IL-9 (33)	X84	H9	0		41	11	0	0	14.98	14.98			5
Mo IL-9 (33)	X85	H10	0		37	7	0	0	OOR <	*8.54			5
Mo IL-9 (33)	X86	H11	0		35	5	0	0	OOR <	*5.10			5
Mo IL-9 (33)	X87	H12	0		30	0	0	0	OOR <	OOR <			5
Analyte	Type	Well	Outlier	Description	FI	FI - Bkgd	Std Dev	%CV	Conc in Range	Obs Conc	Exp Conc	(Obs/Exp) * 100	Dilution	Bead Count	Sampling Errors
Mo IL-9 (33)	B	G6	0		30	30							1	61
Mo IL-9 (33)	S1	A1	0		8711	8681			OOR >	OOR >	44099	***	1	67
Mo IL-9 (33)	S2	B1	0		6203.5	6173.5			OOR >	5699.85	11024.8	52	1	66
Mo IL-9 (33)	S3	C1	0		5334	5304			3354.2	3354.2	2756.19	122	1	55
Mo IL-9 (33)	S4	D1	0		2395	2365			716.64	716.64	689.05	104	1	69
Mo IL-9 (33)	S5	E1	0		696	666			164.25	164.25	172.26	95	1	75
Mo IL-9 (33)	S6	F1	0		196.5	166.5			42.78	42.78	43.07	99	1	64
Mo IL-9 (33)	S7	G1	0		72	42			11.75	11.75	10.77	109	1	61
Mo IL-9 (33)	S8	H1	0		39	9			2.36	2.36	2.69	88	1	54
Mo IL-9 (33)	X1	A2	0		45.5	15.5			21.83	21.83			5	62
Mo IL-9 (33)	X2	A3	0		43	13			18.06	18.06			5	64
Mo IL-9 (33)	X3	A4	0		32	2			OOR <	OOR <			5	62
Mo IL-9 (33)	X4	A5	0		56	26			36.95	36.95			5	61
Mo IL-9 (33)	X5	A6	0		42	12			16.53	16.53			5	59
Mo IL-9 (33)	X6	A7	0		132	102			135.26	135.26			5	54
Mo IL-9 (33)	X7	A8	0		57	27			38.35	38.35			5	53
Mo IL-9 (33)	X8	A9	0		40	10			13.41	13.41			5	52
Mo IL-9 (33)	X9	A10	0		58	28			39.74	39.74			5	54
Mo IL-9 (33)	X10	A11	0		58	28			39.74	39.74			5	63
Mo IL-9 (33)	X11	A12	0		34	4			OOR <	*3.27			5	68
Mo IL-9 (33)	X12	B2	0		203	173			221.73	221.73			5	60
Mo IL-9 (33)	X13	B3	0		46	16			22.57	22.57			5	57
Mo IL-9 (33)	X14	B4	0		50.5	20.5			29.14	29.14			5	66
Mo IL-9 (33)	X15	B5	0		48.5	18.5			26.25	26.25			5	50
Mo IL-9 (33)	X16	B6	0		33	3			OOR <	*1.28			5	51
Mo IL-9 (33)	X17	B7	0		38	8			OOR <	*10.20			5	64
Mo IL-9 (33)	X18	B8	0		56	26			36.95	36.95			5	63
Mo IL-9 (33)	X19	B9	0		39.5	9.5			12.62	12.62			5	68
Mo IL-9 (33)	X20	B10	0		41	11			14.98	14.98			5	61
Mo IL-9 (33)	X21	B11	0		45	15			21.08	21.08			5	68
Mo IL-9 (33)	X22	B12	0		34.5	4.5			OOR <	*4.20			5	50
Mo IL-9 (33)	X23	C2	0		238	208			263.75	263.75			5	67
Mo IL-9 (33)	X24	C3	0		46	16			22.57	22.57			5	69
Mo IL-9 (33)	X25	C4	0		37	7			OOR <	*8.54			5	65
Mo IL-9 (33)	X26	C5	0		75	45			62.75	62.75			5	68
Mo IL-9 (33)	X27	C6	0		43	13			18.06	18.06			5	50
Mo IL-9 (33)	X28	C7	0		40	10			13.41	13.41			5	51
Mo IL-9 (33)	X29	C8	0		92	62			84.91	84.91			5	70
Mo IL-9 (33)	X30	C9	0		37	7			OOR <	*8.54			5	81
Mo IL-9 (33)	X31	C10	0		***	***			***	***			5		1,4
Mo IL-9 (33)	X32	C11	0		49	19			26.97	26.97			5	63
Mo IL-9 (33)	X33	C12	0		38	8			OOR <	*10.20			5	67
Mo IL-9 (33)	X34	D2	0		53	23			32.72	32.72			5	63
Mo IL-9 (33)	X35	D3	0		53	23			32.72	32.72			5	59
Mo IL-9 (33)	X36	D4	0		48.5	18.5			26.25	26.25			5	52
Mo IL-9 (33)	X37	D5	0		43	13			18.06	18.06			5	67
Mo IL-9 (33)	X38	D6	0		46	16			22.57	22.57			5	74
Mo IL-9 (33)	X39	D7	0		46	16			22.57	22.57			5	61
Mo IL-9 (33)	X40	D8	0		49	19			26.97	26.97			5	51
Mo IL-9 (33)	X41	D9	0		48	18			25.52	25.52			5	60
Mo IL-9 (33)	X42	D10	0		45	15			21.08	21.08			5	69
Mo IL-9 (33)	X43	D11	0		40	10			13.41	13.41			5	65
Mo IL-9 (33)	X44	D12	0		31	1			OOR <	OOR <			5	69
Mo IL-9 (33)	X45	E2	0		37	7			OOR <	*8.54			5	51
Mo IL-9 (33)	X46	E3	0		51	21			29.86	29.86			5	56
Mo IL-9 (33)	X47	E4	0		22	-8			OOR <	OOR <			5	77
Mo IL-9 (33)	X48	E5	0		43	13			18.06	18.06			5	52
Mo IL-9 (33)	X49	E6	0		40	10			13.41	13.41			5	59
Mo IL-9 (33)	X50	E7	0		37.5	7.5			OOR <	*9.38			5	50
Mo IL-9 (33)	X51	E8	0		43.5	13.5			18.82	18.82			5	64
Mo IL-9 (33)	X52	E9	0		***	***			***	***			5		1,4
Mo IL-9 (33)	X53	E10	0		36	6			OOR <	*6.85			5	67
Mo IL-9 (33)	X54	E11	0		34	4			OOR <	*3.27			5	58
Mo IL-9 (33)	X55	E12	0		32	2			OOR <	OOR <			5	50
Mo IL-9 (33)	X56	F2	0		47.5	17.5			24.78	24.78			5	56
Mo IL-9 (33)	X57	F3	0		46	16			22.57	22.57			5	71
Mo IL-9 (33)	X58	F4	0		52	22			31.29	31.29			5	58
Mo IL-9 (33)	X59	F5	0		47	17			24.05	24.05			5	71
Mo IL-9 (33)	X60	F6	0		51.5	21.5			30.58	30.58			5	66
Mo IL-9 (33)	X61	F7	0		40	10			13.41	13.41			5	61
Mo IL-9 (33)	X62	F8	0		96	66			90.04	90.04			5	63
Mo IL-9 (33)	X63	F9	0		34	4			OOR <	*3.27			5	56
Mo IL-9 (33)	X64	F10	0		38	8			OOR <	*10.20			5	56
Mo IL-9 (33)	X65	F11	0		36	6			OOR <	*6.85			5	76
Mo IL-9 (33)	X66	F12	0		33	3			OOR <	*1.28			5	67
Mo IL-9 (33)	X67	G2	0		55	25			35.54	35.54			5	195
Mo IL-9 (33)	X68	G3	0		31	1			OOR <	OOR <			5	65
Mo IL-9 (33)	X69	G4	0		35	5			OOR <	*5.10			5	71
Mo IL-9 (33)	X70	G5	0		71	41			57.43	57.43			5	61
Mo IL-9 (33)	X71	G7	0		38	8			OOR <	*10.20			5	74
Mo IL-9 (33)	X72	G8	0		37	7			OOR <	*8.54			5	68
Mo IL-9 (33)	X73	G9	0		46	16			22.57	22.57			5	53
Mo IL-9 (33)	X74	G10	0		33	3			OOR <	*1.28			5	67
Mo IL-9 (33)	X75	G11	0		33	3			OOR <	*1.28			5	53
Mo IL-9 (33)	X76	G12	0		32	2			OOR <	OOR <			5	63
Mo IL-9 (33)	X77	H2	0		35	5			OOR <	*5.10			5	54
Mo IL-9 (33)	X78	H3	0		36	6			OOR <	*6.85			5	81
Mo IL-9 (33)	X79	H4	0		39.5	9.5			12.62	12.62			5	68
Mo IL-9 (33)	X80	H5	0		42	12			16.53	16.53			5	51
Mo IL-9 (33)	X81	H6	0		45	15			21.08	21.08			5	59
Mo IL-9 (33)	X82	H7	0		36	6			OOR <	*6.85			5	50
Mo IL-9 (33)	X83	H8	0		29	-1			OOR <	OOR <			5	60
Mo IL-9 (33)	X84	H9	0		41	11			14.98	14.98			5	80
Mo IL-9 (33)	X85	H10	0		37	7			OOR <	*8.54			5	72
Mo IL-9 (33)	X86	H11	0		35	5			OOR <	*5.10			5	59
Mo IL-9 (33)	X87	H12	0		30	0			OOR <	OOR <			5	60
Sampling Errors: 1 - Low bead #; 2 - Agg beads; 3 - Classify %; 4 - Region selection; 5 - Platform temperature
*** = Value not available; --- = Designated as an outlier
*Value = Value extrapolated beyond standard range
OOR = Out of Range; OOR> = Out of Range Above; OOR< = Out of Range Below
Exp Conc = Expected Concentration; Obs Conc = Observed Concentration
Conc in Range = Unknown sample concentrations within range where standards recovery is 70-130%
Conc In Range = 2.364 to 3354.196 (equivalent to 9.0 to 5304.0 FI - Bkgd)
Regression Type: Logistic - 5PL
Std. Curve: FI = 2.47253 + (8306 - 2.47253) / ((1 + (Conc / 1304.91)^-0.898651))^1.25913
FitProb. = 0.0004, ResVar. = 6.0832

## Sheet: Mo IL-10 (56)
File Name: C:\Documents and Settings\Administrator\Desktop\Yuejin\2023\01112023.rbx
Analyte: Mo IL-10 (56)
Acquisition Date: 11-Jan-2023, 01:00 PM
Reader Serial Number: LX10011098405
Plate ID:
RP1 PMT (Volts): 507.69
RP1 Target: 3672
Analyte	Type	Well	Outlier	Description	FI	FI - Bkgd	Std Dev	%CV	Conc in Range	Obs Conc	Exp Conc	(Obs/Exp) * 100	Dilution	Bead Count	Sampling Errors
Mo IL-10 (56)	B	G6	0		29.5	29.5	0	0					1
Mo IL-10 (56)	S1	A1	0		22116	22086.5	0	0	OOR >	82445.9	61796	133	1
Mo IL-10 (56)	S2	B1	0		14112	14082.5	0	0	12993.6	12993.6	15449	84	1
Mo IL-10 (56)	S3	C1	0		7462	7432.5	0	0	4516.27	4516.27	3862.25	117	1
Mo IL-10 (56)	S4	D1	0		1731	1701.5	0	0	913.55	913.55	965.56	95	1
Mo IL-10 (56)	S5	E1	0		426	396.5	0	0	237.5	237.5	241.39	98	1
Mo IL-10 (56)	S6	F1	0		116	86.5	0	0	59	59	60.35	98	1
Mo IL-10 (56)	S7	G1	0		62	32.5	0	0	OOR <	22.44	15.09	149	1
Mo IL-10 (56)	S8	H1	0		35.5	6	0	0	OOR <	0.41	3.77	11	1
Mo IL-10 (56)	X1	A2	0		46	16.5	0	0	OOR <	50.66			5
Mo IL-10 (56)	X2	A3	0		35	5.5	0	0	OOR <	OOR <			5
Mo IL-10 (56)	X3	A4	0		33	3.5	0	0	OOR <	OOR <			5
Mo IL-10 (56)	X4	A5	0		33	3.5	0	0	OOR <	OOR <			5
Mo IL-10 (56)	X5	A6	0		33.5	4	0	0	OOR <	OOR <			5
Mo IL-10 (56)	X6	A7	0		37	7.5	0	0	OOR <	10.5			5
Mo IL-10 (56)	X7	A8	0		36	6.5	0	0	OOR <	5.1			5
Mo IL-10 (56)	X8	A9	0		39	9.5	0	0	OOR <	20.28			5
Mo IL-10 (56)	X9	A10	0		41	11.5	0	0	OOR <	29.39			5
Mo IL-10 (56)	X10	A11	0		34	4.5	0	0	OOR <	OOR <			5
Mo IL-10 (56)	X11	A12	0		47	17.5	0	0	OOR <	54.74			5
Mo IL-10 (56)	X12	B2	0		40	10.5	0	0	OOR <	24.9			5
Mo IL-10 (56)	X13	B3	0		45	15.5	0	0	OOR <	46.53			5
Mo IL-10 (56)	X14	B4	0		46	16.5	0	0	OOR <	50.66			5
Mo IL-10 (56)	X15	B5	0		47	17.5	0	0	OOR <	54.74			5
Mo IL-10 (56)	X16	B6	0		39	9.5	0	0	OOR <	20.28			5
Mo IL-10 (56)	X17	B7	0		44	14.5	0	0	OOR <	42.34			5
Mo IL-10 (56)	X18	B8	0		43	13.5	0	0	OOR <	38.1			5
Mo IL-10 (56)	X19	B9	0		40.5	11	0	0	OOR <	27.16			5
Mo IL-10 (56)	X20	B10	0		35	5.5	0	0	OOR <	OOR <			5
Mo IL-10 (56)	X21	B11	0		41	11.5	0	0	OOR <	29.39			5
Mo IL-10 (56)	X22	B12	0		33	3.5	0	0	OOR <	OOR <			5
Mo IL-10 (56)	X23	C2	0		52	22.5	0	0	OOR <	74.56			5
Mo IL-10 (56)	X24	C3	0		55	25.5	0	0	OOR <	86.09			5
Mo IL-10 (56)	X25	C4	0		48	18.5	0	0	OOR <	58.78			5
Mo IL-10 (56)	X26	C5	0		47	17.5	0	0	OOR <	54.74			5
Mo IL-10 (56)	X27	C6	0		54.5	25	0	0	OOR <	84.18			5
Mo IL-10 (56)	X28	C7	0		53	23.5	0	0	OOR <	78.43			5
Mo IL-10 (56)	X29	C8	0		53	23.5	0	0	OOR <	78.43			5
Mo IL-10 (56)	X30	C9	0		46	16.5	0	0	OOR <	50.66			5
Mo IL-10 (56)	X31	C10	0		135	105.5	0	0	355.08	355.08			5		1,4
Mo IL-10 (56)	X32	C11	0		43	13.5	0	0	OOR <	38.1			5
Mo IL-10 (56)	X33	C12	0		33	3.5	0	0	OOR <	OOR <			5
Mo IL-10 (56)	X34	D2	0		103	73.5	0	0	OOR <	252.91			5
Mo IL-10 (56)	X35	D3	0		88	58.5	0	0	OOR <	203.13			5
Mo IL-10 (56)	X36	D4	0		89.5	60	0	0	OOR <	208.18			5
Mo IL-10 (56)	X37	D5	0		38	8.5	0	0	OOR <	15.5			5
Mo IL-10 (56)	X38	D6	0		84	54.5	0	0	OOR <	189.59			5
Mo IL-10 (56)	X39	D7	0		115	85.5	0	0	OOR <	291.78			5
Mo IL-10 (56)	X40	D8	0		62	32.5	0	0	OOR <	112.19			5
Mo IL-10 (56)	X41	D9	0		118	88.5	0	0	301.38	301.38			5
Mo IL-10 (56)	X42	D10	0		75	45.5	0	0	OOR <	158.59			5
Mo IL-10 (56)	X43	D11	0		99	69.5	0	0	OOR <	239.78			5
Mo IL-10 (56)	X44	D12	0		31	1.5	0	0	OOR <	OOR <			5
Mo IL-10 (56)	X45	E2	0		53	23.5	0	0	OOR <	78.43			5
Mo IL-10 (56)	X46	E3	0		63	33.5	0	0	OOR <	115.85			5
Mo IL-10 (56)	X47	E4	0		137	107.5	0	0	361.33	361.33			5
Mo IL-10 (56)	X48	E5	0		49	19.5	0	0	OOR <	62.77			5
Mo IL-10 (56)	X49	E6	0		57.5	28	0	0	OOR <	95.53			5
Mo IL-10 (56)	X50	E7	0		56	26.5	0	0	OOR <	89.88			5
Mo IL-10 (56)	X51	E8	0		48	18.5	0	0	OOR <	58.78			5
Mo IL-10 (56)	X52	E9	0		***	***			***	***			5		1,4
Mo IL-10 (56)	X53	E10	0		39	9.5	0	0	OOR <	20.28			5
Mo IL-10 (56)	X54	E11	0		51	21.5	0	0	OOR <	70.66			5
Mo IL-10 (56)	X55	E12	0		27	-2.5	0	0	OOR <	OOR <			5
Mo IL-10 (56)	X56	F2	0		60.5	31	0	0	OOR <	106.68			5
Mo IL-10 (56)	X57	F3	0		40	10.5	0	0	OOR <	24.9			5
Mo IL-10 (56)	X58	F4	0		69	39.5	0	0	OOR <	137.45			5
Mo IL-10 (56)	X59	F5	0		66.5	37	0	0	OOR <	128.51			5
Mo IL-10 (56)	X60	F6	0		53	23.5	0	0	OOR <	78.43			5
Mo IL-10 (56)	X61	F7	0		42.5	13	0	0	OOR <	35.95			5
Mo IL-10 (56)	X62	F8	0		52	22.5	0	0	OOR <	74.56			5
Mo IL-10 (56)	X63	F9	0		369.5	340	0	0	1033.11	1033.11			5
Mo IL-10 (56)	X64	F10	0		39	9.5	0	0	OOR <	20.28			5
Mo IL-10 (56)	X65	F11	0		38.5	9	0	0	OOR <	17.92			5
Mo IL-10 (56)	X66	F12	0		32	2.5	0	0	OOR <	OOR <			5
Mo IL-10 (56)	X67	G2	0		49	19.5	0	0	OOR <	62.77			5
Mo IL-10 (56)	X68	G3	0		43	13.5	0	0	OOR <	38.1			5
Mo IL-10 (56)	X69	G4	0		35.5	6	0	0	OOR <	2.07			5
Mo IL-10 (56)	X70	G5	0		60	30.5	0	0	OOR <	104.83			5
Mo IL-10 (56)	X71	G7	0		42	12.5	0	0	OOR <	33.78			5
Mo IL-10 (56)	X72	G8	0		40	10.5	0	0	OOR <	24.9			5
Mo IL-10 (56)	X73	G9	0		39	9.5	0	0	OOR <	20.28			5
Mo IL-10 (56)	X74	G10	0		29	-0.5	0	0	OOR <	OOR <			5
Mo IL-10 (56)	X75	G11	0		31	1.5	0	0	OOR <	OOR <			5
Mo IL-10 (56)	X76	G12	0		40	10.5	0	0	OOR <	24.9			5
Mo IL-10 (56)	X77	H2	0		36	6.5	0	0	OOR <	5.1			5
Mo IL-10 (56)	X78	H3	0		41	11.5	0	0	OOR <	29.39			5
Mo IL-10 (56)	X79	H4	0		53	23.5	0	0	OOR <	78.43			5
Mo IL-10 (56)	X80	H5	0		48	18.5	0	0	OOR <	58.78			5
Mo IL-10 (56)	X81	H6	0		51.5	22	0	0	OOR <	72.62			5
Mo IL-10 (56)	X82	H7	0		43	13.5	0	0	OOR <	38.1			5
Mo IL-10 (56)	X83	H8	0		44	14.5	0	0	OOR <	42.34			5
Mo IL-10 (56)	X84	H9	0		53	23.5	0	0	OOR <	78.43			5
Mo IL-10 (56)	X85	H10	0		49.5	20	0	0	OOR <	64.76			5
Mo IL-10 (56)	X86	H11	0		35	5.5	0	0	OOR <	OOR <			5
Mo IL-10 (56)	X87	H12	0		20	-9.5	0	0	OOR <	OOR <			5
Analyte	Type	Well	Outlier	Description	FI	FI - Bkgd	Std Dev	%CV	Conc in Range	Obs Conc	Exp Conc	(Obs/Exp) * 100	Dilution	Bead Count	Sampling Errors
Mo IL-10 (56)	B	G6	0		29.5	29.5							1	60
Mo IL-10 (56)	S1	A1	0		22116	22086.5			OOR >	82445.9	61796	133	1	68
Mo IL-10 (56)	S2	B1	0		14112	14082.5			12993.6	12993.6	15449	84	1	78
Mo IL-10 (56)	S3	C1	0		7462	7432.5			4516.27	4516.27	3862.25	117	1	69
Mo IL-10 (56)	S4	D1	0		1731	1701.5			913.55	913.55	965.56	95	1	68
Mo IL-10 (56)	S5	E1	0		426	396.5			237.5	237.5	241.39	98	1	79
Mo IL-10 (56)	S6	F1	0		116	86.5			59	59	60.35	98	1	77
Mo IL-10 (56)	S7	G1	0		62	32.5			OOR <	22.44	15.09	149	1	67
Mo IL-10 (56)	S8	H1	0		35.5	6			OOR <	0.41	3.77	11	1	50
Mo IL-10 (56)	X1	A2	0		46	16.5			OOR <	50.66			5	55
Mo IL-10 (56)	X2	A3	0		35	5.5			OOR <	OOR <			5	67
Mo IL-10 (56)	X3	A4	0		33	3.5			OOR <	OOR <			5	82
Mo IL-10 (56)	X4	A5	0		33	3.5			OOR <	OOR <			5	50
Mo IL-10 (56)	X5	A6	0		33.5	4			OOR <	OOR <			5	62
Mo IL-10 (56)	X6	A7	0		37	7.5			OOR <	10.5			5	53
Mo IL-10 (56)	X7	A8	0		36	6.5			OOR <	5.1			5	55
Mo IL-10 (56)	X8	A9	0		39	9.5			OOR <	20.28			5	65
Mo IL-10 (56)	X9	A10	0		41	11.5			OOR <	29.39			5	77
Mo IL-10 (56)	X10	A11	0		34	4.5			OOR <	OOR <			5	80
Mo IL-10 (56)	X11	A12	0		47	17.5			OOR <	54.74			5	83
Mo IL-10 (56)	X12	B2	0		40	10.5			OOR <	24.9			5	60
Mo IL-10 (56)	X13	B3	0		45	15.5			OOR <	46.53			5	66
Mo IL-10 (56)	X14	B4	0		46	16.5			OOR <	50.66			5	60
Mo IL-10 (56)	X15	B5	0		47	17.5			OOR <	54.74			5	74
Mo IL-10 (56)	X16	B6	0		39	9.5			OOR <	20.28			5	69
Mo IL-10 (56)	X17	B7	0		44	14.5			OOR <	42.34			5	79
Mo IL-10 (56)	X18	B8	0		43	13.5			OOR <	38.1			5	83
Mo IL-10 (56)	X19	B9	0		40.5	11			OOR <	27.16			5	66
Mo IL-10 (56)	X20	B10	0		35	5.5			OOR <	OOR <			5	69
Mo IL-10 (56)	X21	B11	0		41	11.5			OOR <	29.39			5	79
Mo IL-10 (56)	X22	B12	0		33	3.5			OOR <	OOR <			5	66
Mo IL-10 (56)	X23	C2	0		52	22.5			OOR <	74.56			5	81
Mo IL-10 (56)	X24	C3	0		55	25.5			OOR <	86.09			5	64
Mo IL-10 (56)	X25	C4	0		48	18.5			OOR <	58.78			5	65
Mo IL-10 (56)	X26	C5	0		47	17.5			OOR <	54.74			5	62
Mo IL-10 (56)	X27	C6	0		54.5	25			OOR <	84.18			5	66
Mo IL-10 (56)	X28	C7	0		53	23.5			OOR <	78.43			5	67
Mo IL-10 (56)	X29	C8	0		53	23.5			OOR <	78.43			5	67
Mo IL-10 (56)	X30	C9	0		46	16.5			OOR <	50.66			5	59
Mo IL-10 (56)	X31	C10	0		135	105.5			355.08	355.08			5	1	1,4
Mo IL-10 (56)	X32	C11	0		43	13.5			OOR <	38.1			5	59
Mo IL-10 (56)	X33	C12	0		33	3.5			OOR <	OOR <			5	72
Mo IL-10 (56)	X34	D2	0		103	73.5			OOR <	252.91			5	59
Mo IL-10 (56)	X35	D3	0		88	58.5			OOR <	203.13			5	69
Mo IL-10 (56)	X36	D4	0		89.5	60			OOR <	208.18			5	68
Mo IL-10 (56)	X37	D5	0		38	8.5			OOR <	15.5			5	61
Mo IL-10 (56)	X38	D6	0		84	54.5			OOR <	189.59			5	76
Mo IL-10 (56)	X39	D7	0		115	85.5			OOR <	291.78			5	71
Mo IL-10 (56)	X40	D8	0		62	32.5			OOR <	112.19			5	77
Mo IL-10 (56)	X41	D9	0		118	88.5			301.38	301.38			5	50
Mo IL-10 (56)	X42	D10	0		75	45.5			OOR <	158.59			5	55
Mo IL-10 (56)	X43	D11	0		99	69.5			OOR <	239.78			5	75
Mo IL-10 (56)	X44	D12	0		31	1.5			OOR <	OOR <			5	59
Mo IL-10 (56)	X45	E2	0		53	23.5			OOR <	78.43			5	80
Mo IL-10 (56)	X46	E3	0		63	33.5			OOR <	115.85			5	85
Mo IL-10 (56)	X47	E4	0		137	107.5			361.33	361.33			5	67
Mo IL-10 (56)	X48	E5	0		49	19.5			OOR <	62.77			5	69
Mo IL-10 (56)	X49	E6	0		57.5	28			OOR <	95.53			5	68
Mo IL-10 (56)	X50	E7	0		56	26.5			OOR <	89.88			5	85
Mo IL-10 (56)	X51	E8	0		48	18.5			OOR <	58.78			5	57
Mo IL-10 (56)	X52	E9	0		***	***			***	***			5		1,4
Mo IL-10 (56)	X53	E10	0		39	9.5			OOR <	20.28			5	58
Mo IL-10 (56)	X54	E11	0		51	21.5			OOR <	70.66			5	59
Mo IL-10 (56)	X55	E12	0		27	-2.5			OOR <	OOR <			5	71
Mo IL-10 (56)	X56	F2	0		60.5	31			OOR <	106.68			5	70
Mo IL-10 (56)	X57	F3	0		40	10.5			OOR <	24.9			5	68
Mo IL-10 (56)	X58	F4	0		69	39.5			OOR <	137.45			5	61
Mo IL-10 (56)	X59	F5	0		66.5	37			OOR <	128.51			5	50
Mo IL-10 (56)	X60	F6	0		53	23.5			OOR <	78.43			5	64
Mo IL-10 (56)	X61	F7	0		42.5	13			OOR <	35.95			5	68
Mo IL-10 (56)	X62	F8	0		52	22.5			OOR <	74.56			5	65
Mo IL-10 (56)	X63	F9	0		369.5	340			1033.11	1033.11			5	70
Mo IL-10 (56)	X64	F10	0		39	9.5			OOR <	20.28			5	77
Mo IL-10 (56)	X65	F11	0		38.5	9			OOR <	17.92			5	68
Mo IL-10 (56)	X66	F12	0		32	2.5			OOR <	OOR <			5	73
Mo IL-10 (56)	X67	G2	0		49	19.5			OOR <	62.77			5	237
Mo IL-10 (56)	X68	G3	0		43	13.5			OOR <	38.1			5	61
Mo IL-10 (56)	X69	G4	0		35.5	6			OOR <	2.07			5	68
Mo IL-10 (56)	X70	G5	0		60	30.5			OOR <	104.83			5	50
Mo IL-10 (56)	X71	G7	0		42	12.5			OOR <	33.78			5	70
Mo IL-10 (56)	X72	G8	0		40	10.5			OOR <	24.9			5	66
Mo IL-10 (56)	X73	G9	0		39	9.5			OOR <	20.28			5	71
Mo IL-10 (56)	X74	G10	0		29	-0.5			OOR <	OOR <			5	74
Mo IL-10 (56)	X75	G11	0		31	1.5			OOR <	OOR <			5	50
Mo IL-10 (56)	X76	G12	0		40	10.5			OOR <	24.9			5	87
Mo IL-10 (56)	X77	H2	0		36	6.5			OOR <	5.1			5	50
Mo IL-10 (56)	X78	H3	0		41	11.5			OOR <	29.39			5	81
Mo IL-10 (56)	X79	H4	0		53	23.5			OOR <	78.43			5	64
Mo IL-10 (56)	X80	H5	0		48	18.5			OOR <	58.78			5	65
Mo IL-10 (56)	X81	H6	0		51.5	22			OOR <	72.62			5	58
Mo IL-10 (56)	X82	H7	0		43	13.5			OOR <	38.1			5	62
Mo IL-10 (56)	X83	H8	0		44	14.5			OOR <	42.34			5	50
Mo IL-10 (56)	X84	H9	0		53	23.5			OOR <	78.43			5	92
Mo IL-10 (56)	X85	H10	0		49.5	20			OOR <	64.76			5	66
Mo IL-10 (56)	X86	H11	0		35	5.5			OOR <	OOR <			5	71
Mo IL-10 (56)	X87	H12	0		20	-9.5			OOR <	OOR <			5	68
Sampling Errors: 1 - Low bead #; 2 - Agg beads; 3 - Classify %; 4 - Region selection; 5 - Platform temperature
*** = Value not available; --- = Designated as an outlier
*Value = Value extrapolated beyond standard range
OOR = Out of Range; OOR> = Out of Range Above; OOR< = Out of Range Below
Exp Conc = Expected Concentration; Obs Conc = Observed Concentration
Conc in Range = Unknown sample concentrations within range where standards recovery is 70-130%
Conc In Range = 58.996 to 12993.627 (equivalent to 86.5 to 14082.5 FI - Bkgd)
Regression Type: Logistic - 5PL
Std. Curve: FI = 5.72447 + (24400.6 - 5.72447) / ((1 + (Conc / 8550.58)^-1.04027))^1.10191
FitProb. = 0.0008, ResVar. = 5.5518

## Sheet: Mo IL-12(p40) (76)
File Name: C:\Documents and Settings\Administrator\Desktop\Yuejin\2023\01112023.rbx
Analyte: Mo IL-12(p40) (76)
Acquisition Date: 11-Jan-2023, 01:00 PM
Reader Serial Number: LX10011098405
Plate ID:
RP1 PMT (Volts): 507.69
RP1 Target: 3672
Analyte	Type	Well	Outlier	Description	FI	FI - Bkgd	Std Dev	%CV	Conc in Range	Obs Conc	Exp Conc	(Obs/Exp) * 100	Dilution	Bead Count	Sampling Errors
Mo IL-12(p40) (76)	B	G6	0		22	22	0	0					1
Mo IL-12(p40) (76)	S1	A1	0		24449	24427	0	0	93833	93833	87778	107	1
Mo IL-12(p40) (76)	S2	B1	0		12745.5	12723.5	0	0	19662.3	19662.3	21944.5	90	1
Mo IL-12(p40) (76)	S3	C1	0		6042	6020	0	0	6158.61	6158.61	5486.13	112	1
Mo IL-12(p40) (76)	S4	D1	0		1721	1699	0	0	1354.25	1354.25	1371.53	99	1
Mo IL-12(p40) (76)	S5	E1	0		456.5	434.5	0	0	329.22	329.22	342.88	96	1
Mo IL-12(p40) (76)	S6	F1	0		130.5	108.5	0	0	83.27	83.27	85.72	97	1
Mo IL-12(p40) (76)	S7	G1	0		57.5	35.5	0	0	26.53	26.53	21.43	124	1
Mo IL-12(p40) (76)	S8	H1	0		30.5	8.5	0	0	3.86	3.86	5.36	72	1
Mo IL-12(p40) (76)	X1	A2	0		723	701	0	0	2668.79	2668.79			5
Mo IL-12(p40) (76)	X2	A3	0		619	597	0	0	2266.62	2266.62			5
Mo IL-12(p40) (76)	X3	A4	0		483.5	461.5	0	0	1748.62	1748.62			5
Mo IL-12(p40) (76)	X4	A5	0		429	407	0	0	1541.94	1541.94			5
Mo IL-12(p40) (76)	X5	A6	0		410	388	0	0	1470.08	1470.08			5
Mo IL-12(p40) (76)	X6	A7	0		753	731	0	0	2785.59	2785.59			5
Mo IL-12(p40) (76)	X7	A8	0		685	663	0	0	2521.35	2521.35			5
Mo IL-12(p40) (76)	X8	A9	0		745.5	723.5	0	0	2756.36	2756.36			5
Mo IL-12(p40) (76)	X9	A10	0		615.5	593.5	0	0	2253.16	2253.16			5
Mo IL-12(p40) (76)	X10	A11	0		565	543	0	0	2059.42	2059.42			5
Mo IL-12(p40) (76)	X11	A12	0		463.5	441.5	0	0	1672.67	1672.67			5
Mo IL-12(p40) (76)	X12	B2	0		1052	1030	0	0	3970.69	3970.69			5
Mo IL-12(p40) (76)	X13	B3	0		855	833	0	0	3185.53	3185.53			5
Mo IL-12(p40) (76)	X14	B4	0		712	690	0	0	2626.05	2626.05			5
Mo IL-12(p40) (76)	X15	B5	0		720	698	0	0	2657.13	2657.13			5
Mo IL-12(p40) (76)	X16	B6	0		907	885	0	0	3391.12	3391.12			5
Mo IL-12(p40) (76)	X17	B7	0		843	821	0	0	3138.25	3138.25			5
Mo IL-12(p40) (76)	X18	B8	0		762	740	0	0	2820.71	2820.71			5
Mo IL-12(p40) (76)	X19	B9	0		777	755	0	0	2879.31	2879.31			5
Mo IL-12(p40) (76)	X20	B10	0		722	700	0	0	2664.9	2664.9			5
Mo IL-12(p40) (76)	X21	B11	0		954	932	0	0	3577.96	3577.96			5
Mo IL-12(p40) (76)	X22	B12	0		406.5	384.5	0	0	1456.86	1456.86			5
Mo IL-12(p40) (76)	X23	C2	0		1938.5	1916.5	0	0	7728.64	7728.64			5
Mo IL-12(p40) (76)	X24	C3	0		1754.5	1732.5	0	0	6917.2	6917.2			5
Mo IL-12(p40) (76)	X25	C4	0		1340	1318	0	0	5150.24	5150.24			5
Mo IL-12(p40) (76)	X26	C5	0		1121	1099	0	0	4249.8	4249.8			5
Mo IL-12(p40) (76)	X27	C6	0		1699.5	1677.5	0	0	6677.91	6677.91			5
Mo IL-12(p40) (76)	X28	C7	0		1251.5	1229.5	0	0	4783.67	4783.67			5
Mo IL-12(p40) (76)	X29	C8	0		1376	1354	0	0	5300.42	5300.42			5
Mo IL-12(p40) (76)	X30	C9	0		706	684	0	0	2602.76	2602.76			5
Mo IL-12(p40) (76)	X31	C10	0		33	11	0	0	30.57	30.57			5		1,4
Mo IL-12(p40) (76)	X32	C11	0		826	804	0	0	3071.38	3071.38			5
Mo IL-12(p40) (76)	X33	C12	0		340.5	318.5	0	0	1207.94	1207.94			5
Mo IL-12(p40) (76)	X34	D2	0		1910	1888	0	0	7601.85	7601.85			5
Mo IL-12(p40) (76)	X35	D3	0		1827	1805	0	0	7234.9	7234.9			5
Mo IL-12(p40) (76)	X36	D4	0		1527.5	1505.5	0	0	5939.2	5939.2			5
Mo IL-12(p40) (76)	X37	D5	0		1097	1075	0	0	4152.47	4152.47			5
Mo IL-12(p40) (76)	X38	D6	0		2259	2237	0	0	9182.96	9182.96			5
Mo IL-12(p40) (76)	X39	D7	0		2159.5	2137.5	0	0	8725.84	8725.84			5
Mo IL-12(p40) (76)	X40	D8	0		916	894	0	0	3426.83	3426.83			5
Mo IL-12(p40) (76)	X41	D9	0		2133.5	2111.5	0	0	8607.23	8607.23			5
Mo IL-12(p40) (76)	X42	D10	0		1421.5	1399.5	0	0	5491.11	5491.11			5
Mo IL-12(p40) (76)	X43	D11	0		1160	1138	0	0	4408.52	4408.52			5
Mo IL-12(p40) (76)	X44	D12	0		225	203	0	0	773.59	773.59			5
Mo IL-12(p40) (76)	X45	E2	0		1384.5	1362.5	0	0	5335.97	5335.97			5
Mo IL-12(p40) (76)	X46	E3	0		1800	1778	0	0	7116.28	7116.28			5
Mo IL-12(p40) (76)	X47	E4	0		707	685	0	0	2606.64	2606.64			5
Mo IL-12(p40) (76)	X48	E5	0		1178.5	1156.5	0	0	4484.06	4484.06			5
Mo IL-12(p40) (76)	X49	E6	0		1581.5	1559.5	0	0	6169.57	6169.57			5
Mo IL-12(p40) (76)	X50	E7	0		1478	1456	0	0	5729.28	5729.28			5
Mo IL-12(p40) (76)	X51	E8	0		1194	1172	0	0	4547.46	4547.46			5
Mo IL-12(p40) (76)	X52	E9	0		37	15	0	0	48.01	48.01			5		1,4
Mo IL-12(p40) (76)	X53	E10	0		800	778	0	0	2969.34	2969.34			5
Mo IL-12(p40) (76)	X54	E11	0		1365.5	1343.5	0	0	5256.56	5256.56			5
Mo IL-12(p40) (76)	X55	E12	0		291	269	0	0	1021.73	1021.73			5
Mo IL-12(p40) (76)	X56	F2	0		953	931	0	0	3573.98	3573.98			5
Mo IL-12(p40) (76)	X57	F3	0		546	524	0	0	1986.76	1986.76			5
Mo IL-12(p40) (76)	X58	F4	0		277	255	0	0	969.1	969.1			5
Mo IL-12(p40) (76)	X59	F5	0		345	323	0	0	1224.89	1224.89			5
Mo IL-12(p40) (76)	X60	F6	0		746	724	0	0	2758.31	2758.31			5
Mo IL-12(p40) (76)	X61	F7	0		903	881	0	0	3375.27	3375.27			5
Mo IL-12(p40) (76)	X62	F8	0		609	587	0	0	2228.17	2228.17			5
Mo IL-12(p40) (76)	X63	F9	0		384	362	0	0	1371.9	1371.9			5
Mo IL-12(p40) (76)	X64	F10	0		328	306	0	0	1160.89	1160.89			5
Mo IL-12(p40) (76)	X65	F11	0		318	296	0	0	1123.26	1123.26			5
Mo IL-12(p40) (76)	X66	F12	0		373	351	0	0	1330.4	1330.4			5
Mo IL-12(p40) (76)	X67	G2	0		701	679	0	0	2583.36	2583.36			5
Mo IL-12(p40) (76)	X68	G3	0		319.5	297.5	0	0	1128.91	1128.91			5
Mo IL-12(p40) (76)	X69	G4	0		496	474	0	0	1796.14	1796.14			5
Mo IL-12(p40) (76)	X70	G5	0		1045.5	1023.5	0	0	3944.51	3944.51			5
Mo IL-12(p40) (76)	X71	G7	0		759	737	0	0	2809	2809			5
Mo IL-12(p40) (76)	X72	G8	0		443.5	421.5	0	0	1596.85	1596.85			5
Mo IL-12(p40) (76)	X73	G9	0		1002	980	0	0	3769.78	3769.78			5
Mo IL-12(p40) (76)	X74	G10	0		870	848	0	0	3244.72	3244.72			5
Mo IL-12(p40) (76)	X75	G11	0		386	364	0	0	1379.44	1379.44			5
Mo IL-12(p40) (76)	X76	G12	0		305	283	0	0	1074.37	1074.37			5
Mo IL-12(p40) (76)	X77	H2	0		568	546	0	0	2070.9	2070.9			5
Mo IL-12(p40) (76)	X78	H3	0		951.5	929.5	0	0	3568	3568			5
Mo IL-12(p40) (76)	X79	H4	0		996	974	0	0	3745.75	3745.75			5
Mo IL-12(p40) (76)	X80	H5	0		1334	1312	0	0	5125.28	5125.28			5
Mo IL-12(p40) (76)	X81	H6	0		1350.5	1328.5	0	0	5193.98	5193.98			5
Mo IL-12(p40) (76)	X82	H7	0		1137	1115	0	0	4314.83	4314.83			5
Mo IL-12(p40) (76)	X83	H8	0		446	424	0	0	1606.32	1606.32			5
Mo IL-12(p40) (76)	X84	H9	0		746	724	0	0	2758.31	2758.31			5
Mo IL-12(p40) (76)	X85	H10	0		757	735	0	0	2801.2	2801.2			5
Mo IL-12(p40) (76)	X86	H11	0		383	361	0	0	1368.12	1368.12			5
Mo IL-12(p40) (76)	X87	H12	0		146	124	0	0	475.34	475.34			5
Analyte	Type	Well	Outlier	Description	FI	FI - Bkgd	Std Dev	%CV	Conc in Range	Obs Conc	Exp Conc	(Obs/Exp) * 100	Dilution	Bead Count	Sampling Errors
Mo IL-12(p40) (76)	B	G6	0		22	22							1	58
Mo IL-12(p40) (76)	S1	A1	0		24449	24427			93833	93833	87778	107	1	58
Mo IL-12(p40) (76)	S2	B1	0		12745.5	12723.5			19662.3	19662.3	21944.5	90	1	52
Mo IL-12(p40) (76)	S3	C1	0		6042	6020			6158.61	6158.61	5486.13	112	1	69
Mo IL-12(p40) (76)	S4	D1	0		1721	1699			1354.25	1354.25	1371.53	99	1	50
Mo IL-12(p40) (76)	S5	E1	0		456.5	434.5			329.22	329.22	342.88	96	1	50
Mo IL-12(p40) (76)	S6	F1	0		130.5	108.5			83.27	83.27	85.72	97	1	50
Mo IL-12(p40) (76)	S7	G1	0		57.5	35.5			26.53	26.53	21.43	124	1	68
Mo IL-12(p40) (76)	S8	H1	0		30.5	8.5			3.86	3.86	5.36	72	1	58
Mo IL-12(p40) (76)	X1	A2	0		723	701			2668.79	2668.79			5	50
Mo IL-12(p40) (76)	X2	A3	0		619	597			2266.62	2266.62			5	50
Mo IL-12(p40) (76)	X3	A4	0		483.5	461.5			1748.62	1748.62			5	50
Mo IL-12(p40) (76)	X4	A5	0		429	407			1541.94	1541.94			5	55
Mo IL-12(p40) (76)	X5	A6	0		410	388			1470.08	1470.08			5	58
Mo IL-12(p40) (76)	X6	A7	0		753	731			2785.59	2785.59			5	53
Mo IL-12(p40) (76)	X7	A8	0		685	663			2521.35	2521.35			5	61
Mo IL-12(p40) (76)	X8	A9	0		745.5	723.5			2756.36	2756.36			5	50
Mo IL-12(p40) (76)	X9	A10	0		615.5	593.5			2253.16	2253.16			5	50
Mo IL-12(p40) (76)	X10	A11	0		565	543			2059.42	2059.42			5	73
Mo IL-12(p40) (76)	X11	A12	0		463.5	441.5			1672.67	1672.67			5	50
Mo IL-12(p40) (76)	X12	B2	0		1052	1030			3970.69	3970.69			5	56
Mo IL-12(p40) (76)	X13	B3	0		855	833			3185.53	3185.53			5	53
Mo IL-12(p40) (76)	X14	B4	0		712	690			2626.05	2626.05			5	57
Mo IL-12(p40) (76)	X15	B5	0		720	698			2657.13	2657.13			5	59
Mo IL-12(p40) (76)	X16	B6	0		907	885			3391.12	3391.12			5	50
Mo IL-12(p40) (76)	X17	B7	0		843	821			3138.25	3138.25			5	65
Mo IL-12(p40) (76)	X18	B8	0		762	740			2820.71	2820.71			5	65
Mo IL-12(p40) (76)	X19	B9	0		777	755			2879.31	2879.31			5	53
Mo IL-12(p40) (76)	X20	B10	0		722	700			2664.9	2664.9			5	54
Mo IL-12(p40) (76)	X21	B11	0		954	932			3577.96	3577.96			5	63
Mo IL-12(p40) (76)	X22	B12	0		406.5	384.5			1456.86	1456.86			5	54
Mo IL-12(p40) (76)	X23	C2	0		1938.5	1916.5			7728.64	7728.64			5	66
Mo IL-12(p40) (76)	X24	C3	0		1754.5	1732.5			6917.2	6917.2			5	50
Mo IL-12(p40) (76)	X25	C4	0		1340	1318			5150.24	5150.24			5	62
Mo IL-12(p40) (76)	X26	C5	0		1121	1099			4249.8	4249.8			5	65
Mo IL-12(p40) (76)	X27	C6	0		1699.5	1677.5			6677.91	6677.91			5	66
Mo IL-12(p40) (76)	X28	C7	0		1251.5	1229.5			4783.67	4783.67			5	56
Mo IL-12(p40) (76)	X29	C8	0		1376	1354			5300.42	5300.42			5	61
Mo IL-12(p40) (76)	X30	C9	0		706	684			2602.76	2602.76			5	65
Mo IL-12(p40) (76)	X31	C10	0		33	11			30.57	30.57			5	834	1,4
Mo IL-12(p40) (76)	X32	C11	0		826	804			3071.38	3071.38			5	53
Mo IL-12(p40) (76)	X33	C12	0		340.5	318.5			1207.94	1207.94			5	50
Mo IL-12(p40) (76)	X34	D2	0		1910	1888			7601.85	7601.85			5	55
Mo IL-12(p40) (76)	X35	D3	0		1827	1805			7234.9	7234.9			5	62
Mo IL-12(p40) (76)	X36	D4	0		1527.5	1505.5			5939.2	5939.2			5	50
Mo IL-12(p40) (76)	X37	D5	0		1097	1075			4152.47	4152.47			5	64
Mo IL-12(p40) (76)	X38	D6	0		2259	2237			9182.96	9182.96			5	58
Mo IL-12(p40) (76)	X39	D7	0		2159.5	2137.5			8725.84	8725.84			5	50
Mo IL-12(p40) (76)	X40	D8	0		916	894			3426.83	3426.83			5	55
Mo IL-12(p40) (76)	X41	D9	0		2133.5	2111.5			8607.23	8607.23			5	52
Mo IL-12(p40) (76)	X42	D10	0		1421.5	1399.5			5491.11	5491.11			5	50
Mo IL-12(p40) (76)	X43	D11	0		1160	1138			4408.52	4408.52			5	50
Mo IL-12(p40) (76)	X44	D12	0		225	203			773.59	773.59			5	55
Mo IL-12(p40) (76)	X45	E2	0		1384.5	1362.5			5335.97	5335.97			5	50
Mo IL-12(p40) (76)	X46	E3	0		1800	1778			7116.28	7116.28			5	50
Mo IL-12(p40) (76)	X47	E4	0		707	685			2606.64	2606.64			5	56
Mo IL-12(p40) (76)	X48	E5	0		1178.5	1156.5			4484.06	4484.06			5	50
Mo IL-12(p40) (76)	X49	E6	0		1581.5	1559.5			6169.57	6169.57			5	50
Mo IL-12(p40) (76)	X50	E7	0		1478	1456			5729.28	5729.28			5	60
Mo IL-12(p40) (76)	X51	E8	0		1194	1172			4547.46	4547.46			5	53
Mo IL-12(p40) (76)	X52	E9	0		37	15			48.01	48.01			5	796	1,4
Mo IL-12(p40) (76)	X53	E10	0		800	778			2969.34	2969.34			5	55
Mo IL-12(p40) (76)	X54	E11	0		1365.5	1343.5			5256.56	5256.56			5	50
Mo IL-12(p40) (76)	X55	E12	0		291	269			1021.73	1021.73			5	60
Mo IL-12(p40) (76)	X56	F2	0		953	931			3573.98	3573.98			5	53
Mo IL-12(p40) (76)	X57	F3	0		546	524			1986.76	1986.76			5	57
Mo IL-12(p40) (76)	X58	F4	0		277	255			969.1	969.1			5	53
Mo IL-12(p40) (76)	X59	F5	0		345	323			1224.89	1224.89			5	65
Mo IL-12(p40) (76)	X60	F6	0		746	724			2758.31	2758.31			5	56
Mo IL-12(p40) (76)	X61	F7	0		903	881			3375.27	3375.27			5	61
Mo IL-12(p40) (76)	X62	F8	0		609	587			2228.17	2228.17			5	60
Mo IL-12(p40) (76)	X63	F9	0		384	362			1371.9	1371.9			5	50
Mo IL-12(p40) (76)	X64	F10	0		328	306			1160.89	1160.89			5	62
Mo IL-12(p40) (76)	X65	F11	0		318	296			1123.26	1123.26			5	50
Mo IL-12(p40) (76)	X66	F12	0		373	351			1330.4	1330.4			5	53
Mo IL-12(p40) (76)	X67	G2	0		701	679			2583.36	2583.36			5	165
Mo IL-12(p40) (76)	X68	G3	0		319.5	297.5			1128.91	1128.91			5	50
Mo IL-12(p40) (76)	X69	G4	0		496	474			1796.14	1796.14			5	64
Mo IL-12(p40) (76)	X70	G5	0		1045.5	1023.5			3944.51	3944.51			5	52
Mo IL-12(p40) (76)	X71	G7	0		759	737			2809	2809			5	50
Mo IL-12(p40) (76)	X72	G8	0		443.5	421.5			1596.85	1596.85			5	50
Mo IL-12(p40) (76)	X73	G9	0		1002	980			3769.78	3769.78			5	63
Mo IL-12(p40) (76)	X74	G10	0		870	848			3244.72	3244.72			5	54
Mo IL-12(p40) (76)	X75	G11	0		386	364			1379.44	1379.44			5	50
Mo IL-12(p40) (76)	X76	G12	0		305	283			1074.37	1074.37			5	66
Mo IL-12(p40) (76)	X77	H2	0		568	546			2070.9	2070.9			5	60
Mo IL-12(p40) (76)	X78	H3	0		951.5	929.5			3568	3568			5	50
Mo IL-12(p40) (76)	X79	H4	0		996	974			3745.75	3745.75			5	51
Mo IL-12(p40) (76)	X80	H5	0		1334	1312			5125.28	5125.28			5	55
Mo IL-12(p40) (76)	X81	H6	0		1350.5	1328.5			5193.98	5193.98			5	50
Mo IL-12(p40) (76)	X82	H7	0		1137	1115			4314.83	4314.83			5	55
Mo IL-12(p40) (76)	X83	H8	0		446	424			1606.32	1606.32			5	64
Mo IL-12(p40) (76)	X84	H9	0		746	724			2758.31	2758.31			5	86
Mo IL-12(p40) (76)	X85	H10	0		757	735			2801.2	2801.2			5	50
Mo IL-12(p40) (76)	X86	H11	0		383	361			1368.12	1368.12			5	50
Mo IL-12(p40) (76)	X87	H12	0		146	124			475.34	475.34			5	50
Sampling Errors: 1 - Low bead #; 2 - Agg beads; 3 - Classify %; 4 - Region selection; 5 - Platform temperature
*** = Value not available; --- = Designated as an outlier
*Value = Value extrapolated beyond standard range
OOR = Out of Range; OOR> = Out of Range Above; OOR< = Out of Range Below
Exp Conc = Expected Concentration; Obs Conc = Observed Concentration
Conc in Range = Unknown sample concentrations within range where standards recovery is 70-130%
Conc In Range = 3.863 to 93832.992 (equivalent to 8.5 to 24427.0 FI - Bkgd)
Regression Type: Logistic - 5PL
Std. Curve: FI = 4.5962 + (42117.1 - 4.5962) / ((1 + (Conc / 20367.1)^-0.637013))^1.69961
FitProb. = 0.0441, ResVar. = 2.6986

[truncated: 13 more sheets: Mo IL-12(p70) (78), Mo IL-13 (37), Mo IL-17 (72), Mo Eotaxin (74), Mo G-CSF (54), Mo GM-CSF (73), Mo IFN-g (34), Mo KC (57), Mo MCP-1 (51), Mo MIP-1a (77), Mo MIP-1b (75), Mo RANTES (55), Mo TNF-a (21)]
